# Supplementary material for: Genetic variations and recurrence in stage III Korean colorectal cancer: Insights from tumor-only mutation analysis
Source: PLoS One. 2025 May 23;20(5):e0323302. doi: 10.1371/journal.pone.0323302 (PMC12101642; doi:10.1371/journal.pone.0323302)
Supplement: S1 Table — (XLSX) [file pone.0323302.s001.xlsx]

## Sheet: Summary
Sample Group	Sample	Library	Read1 (fastq)				Read2 (fastq)				Read1+Read2	BAM
	# of samples	Bases in Target Region	total sequences	sequence length	total bases	sequencing depth	total sequences	sequence length	total bases	sequencing depth	total bases	bases mapped to genome	percent mapped to genome	bases mapped to target regions	percent mapped to target regions	targeted bases with at least 10 reads	percent of targeted bases with at least 10 reads	targeted bases with at least 10 distinct reads	percent of targeted bases with at least 10 distinct reads
Recurrent	91	60507855	4.56183e+07	101	4.60745e+09	76.1463	4.56183e+07	101	4.60745e+09	76.1463	9.21489e+09	9.13321e+09	99.1109	6.67098e+09	73.0305	5.22078e+07	86.2827	5.20026e+07	85.9436
Non-recurrent	95	60507855	4.56489e+07	101	4.61054e+09	76.1973	4.56489e+07	101	4.61054e+09	76.1973	9.22107e+09	9.09817e+09	98.6641	6.83486e+09	75.1331	5.17571e+07	85.5378	5.15131e+07	85.1345
Average	186	60507855	4.56339e+07	101	4.60903e+09	76.1724	4.56339e+07	101	4.60903e+09	76.1724	9.21805e+09	9.11531e+09	98.8827	6.75468e+09	74.1044	5.19776e+07	85.9022	5.17526e+07	85.5304

## Sheet: Total
Sample No.	Library	Read1 (fastq)				Read2 (fastq)				Read1+Read2	BAM
	Bases in Target Region	total sequences	sequence length	total bases	sequencing depth	total sequences	sequence length	total bases	sequencing depth	total bases	bases mapped to genome	percent mapped to genome	bases mapped to target regions	percent mapped to target regions	targeted bases with at least 10 reads	percent of targeted bases with at least 10 reads	targeted bases with at least 10 distinct reads	percent of targeted bases with at least 10 distinct reads
1	60507855	52097844	101	5261882244	86.962	52097844	101	5261882244	86.962	10523764488	10441441521	99.2177	7721087230	73.9466	52501876	86.7687	52316743	86.4627
2	60507855	43565419	101	4400107319	72.7196	43565419	101	4400107319	72.7196	8800214638	8721300848	99.1033	6456045592	74.0262	51938578	85.8377	51641220	85.3463
3	60507855	44630350	101	4507665350	74.4972	44630350	101	4507665350	74.4972	9015330700	8922161601	98.9665	6679170443	74.8605	51863069	85.713	51674314	85.401
4	60507855	41319999	101	4173319899	68.9715	41319999	101	4173319899	68.9715	8346639798	8271559595	99.1005	6006193824	72.6126	51944475	85.8475	51717101	85.4717
5	60507855	49456867	101	4995143567	82.5536	49456867	101	4995143567	82.5536	9990287134	9885762680	98.9537	7248867835	73.3263	51990756	85.924	51762990	85.5476
6	60507855	41371890	101	4178560890	69.0582	41371890	101	4178560890	69.0582	8357121780	8282723522	99.1098	6009469449	72.5543	51898807	85.772	51666910	85.3888
7	60507855	42479017	101	4290380717	70.9062	42479017	101	4290380717	70.9062	8580761434	8505694625	99.1252	6125172235	72.0126	51890336	85.758	51644744	85.3521
8	60507855	48633104	101	4911943504	81.1786	48633104	101	4911943504	81.1786	9823887008	9741902832	99.1655	7089889199	72.7773	52390628	86.5848	52197618	86.2659
9	60507855	40332404	101	4073572804	67.323	40332404	101	4073572804	67.323	8147145608	8075474403	99.1203	5954566501	73.7364	51689057	85.4254	51466647	85.0578
10	60507855	47023959	101	4749419859	78.4926	47023959	101	4749419859	78.4926	9498839718	9423632895	99.2083	6933375104	73.5743	52300501	86.4359	52124831	86.1456
11	60507855	51812479	101	5233060379	86.4856	51812479	101	5233060379	86.4856	10466120758	10375395312	99.1332	7650531181	73.7373	52389501	86.583	52212330	86.2902
12	60507855	49611318	101	5010743118	82.8114	49611318	101	5010743118	82.8114	10021486236	9942324495	99.2101	7233415083	72.7538	52577143	86.8931	52407303	86.6124
13	60507855	50804298	101	5131234098	84.8028	50804298	101	5131234098	84.8028	10262468196	10165848300	99.0585	7544368782	74.2129	52232953	86.3243	52050723	86.0231
14	60507855	43386610	101	4382047610	72.4211	43386610	101	4382047610	72.4211	8764095220	8689375546	99.1474	6426880281	73.9625	52056389	86.0324	51861465	85.7103
15	60507855	45090780	101	4554168780	75.2657	45090780	101	4554168780	75.2657	9108337560	8943096436	98.1858	6354615083	71.0561	51546860	85.1904	51139456	84.5171
16	60507855	43990926	101	4443083526	73.4299	43990926	101	4443083526	73.4299	8886167052	8810352286	99.1468	6452171547	73.234	52231141	86.3213	52059000	86.0368
17	60507855	50604061	101	5111010161	84.4685	50604061	101	5111010161	84.4685	10222020322	10153324875	99.328	7418758509	73.0673	52581650	86.9005	52429423	86.649
18	60507855	44943479	101	4539291379	75.0199	44943479	101	4539291379	75.0199	9078582758	9003342754	99.1712	6552464700	72.7781	52286360	86.4125	52134230	86.1611
19	60507855	47097675	101	4756865175	78.6157	47097675	101	4756865175	78.6157	9513730350	9421928720	99.0351	6850141307	72.7042	52239982	86.3359	52054643	86.0296
20	60507855	44824608	101	4527285408	74.8214	44824608	101	4527285408	74.8214	9054570816	8976614250	99.139	6526750712	72.7084	52324515	86.4756	52173912	86.2267
21	60507855	46613922	101	4708006122	77.8082	46613922	101	4708006122	77.8082	9416012244	9342803430	99.2225	6839018911	73.2009	52300994	86.4367	52126586	86.1485
22	60507855	42696691	101	4312365791	71.2695	42696691	101	4312365791	71.2695	8624731582	8533514462	98.9424	6454920079	75.642	51493529	85.1022	51256746	84.7109
23	60507855	45090313	101	4554121613	75.265	45090313	101	4554121613	75.265	9108243226	9028065739	99.1197	6544205129	72.4873	52288203	86.4156	52102806	86.1092
24	60507855	45602686	101	4605871286	76.1202	45602686	101	4605871286	76.1202	9211742572	9135534584	99.1727	6713769814	73.4907	52304642	86.4427	52155429	86.1961
25	60507855	44878283	101	4532706583	74.911	44878283	101	4532706583	74.911	9065413166	8988416384	99.1507	6599978877	73.4276	52076269	86.0653	51879804	85.7406
26	60507855	48817501	101	4930567601	81.4864	48817501	101	4930567601	81.4864	9861135202	9792335292	99.3023	7189062416	73.4152	52294783	86.4264	52128025	86.1508
27	60507855	41626371	101	4204263471	69.4829	41626371	101	4204263471	69.4829	8408526942	8333149532	99.1036	6065688969	72.7899	51890138	85.7577	51662440	85.3814
28	60507855	44121385	101	4456259885	73.6476	44121385	101	4456259885	73.6476	8912519770	8805242961	98.7963	6217935128	70.6163	52501009	86.7673	52260922	86.3705
29	60507855	44980879	101	4543068779	75.0823	44980879	101	4543068779	75.0823	9086137558	8990398409	98.9463	6590145053	73.302	51971075	85.8915	51751807	85.5291
30	60507855	45594983	101	4605093283	76.1074	45594983	101	4605093283	76.1074	9210186566	9071658297	98.4959	6549785499	72.2005	51517665	85.1421	51001238	84.2886
31	60507855	43256543	101	4368910843	72.204	43256543	101	4368910843	72.204	8737821686	8603229743	98.4597	6002777877	69.7735	52439917	86.6663	52147903	86.1837
32	60507855	51828663	101	5234694963	86.5127	51828663	101	5234694963	86.5127	10469389926	10393860951	99.2786	7388098026	71.0814	52784965	87.2365	52635855	86.9901
33	60507855	44836002	101	4528436202	74.8405	44836002	101	4528436202	74.8405	9056872404	8989586091	99.2571	6472242121	71.9971	52559046	86.8632	52435330	86.6587
34	60507855	40661231	101	4106784331	67.8719	40661231	101	4106784331	67.8719	8213568662	8112287005	98.7669	5677493520	69.9863	52156852	86.1985	51475885	85.0731
35	60507855	45943493	101	4640292793	76.6891	45943493	101	4640292793	76.6891	9280585586	9218400954	99.3299	6602135392	71.6191	52508345	86.7794	52348216	86.5147
36	60507855	45946188	101	4640564988	76.6936	45946188	101	4640564988	76.6936	9281129976	9208710520	99.2197	6760654195	73.4159	52325091	86.4765	52114841	86.1291
37	60507855	41387928	101	4180180728	69.0849	41387928	101	4180180728	69.0849	8360361456	8287268071	99.1257	6007878172	72.4953	51894282	85.7645	51630962	85.3294
38	60507855	44152682	101	4459420882	73.6999	44152682	101	4459420882	73.6999	8918841764	8850124853	99.2295	6457816863	72.9687	51978255	85.9033	51763911	85.5491
39	60507855	45302889	101	4575591789	75.6198	45302889	101	4575591789	75.6198	9151183578	9074166928	99.1584	6700650564	73.8431	52297497	86.4309	52129239	86.1528
40	60507855	44362685	101	4480631185	74.0504	44362685	101	4480631185	74.0504	8961262370	8891585995	99.2225	6487244373	72.9594	52233332	86.3249	52040022	86.0054
41	60507855	45345157	101	4579860857	75.6904	45345157	101	4579860857	75.6904	9159721714	9089165133	99.2297	6662479657	73.3013	52145092	86.179	51950054	85.8567
42	60507855	44466239	101	4491090139	74.2233	44466239	101	4491090139	74.2233	8982180278	8902976971	99.1182	6442469554	72.3631	52137553	86.1666	51947367	85.8523
43	60507855	46943398	101	4741283198	78.3581	46943398	101	4741283198	78.3581	9482566396	9408019065	99.2138	6791140974	72.1846	52512625	86.7865	52324656	86.4758
44	60507855	45722748	101	4617997548	76.3206	45722748	101	4617997548	76.3206	9235995096	9147425140	99.041	6781947514	74.1405	52190056	86.2534	51981846	85.9093
45	60507855	43108831	101	4353991931	71.9575	43108831	101	4353991931	71.9575	8707983862	8645209433	99.2791	6293318689	72.7954	52414253	86.6239	52236945	86.3308
46	60507855	51167517	101	5167919217	85.4091	51167517	101	5167919217	85.4091	10335838434	10255370880	99.2215	7496379641	73.0971	52646311	87.0074	52488718	86.7469
47	60507855	44782511	101	4523033611	74.7512	44782511	101	4523033611	74.7512	9046067222	8964137622	99.0943	6517918580	72.711	52334148	86.4915	52167261	86.2157
48	60507855	40963099	101	4137272999	68.3758	40963099	101	4137272999	68.3758	8274545998	8210124264	99.2214	5924786489	72.1644	52172778	86.2248	51978774	85.9042
49	60507855	44574011	101	4501975111	74.4032	44574011	101	4501975111	74.4032	9003950222	8936793970	99.2541	6531374162	73.0841	52328566	86.4823	52176046	86.2302
50	60507855	47204667	101	4767671367	78.7943	47204667	101	4767671367	78.7943	9535342734	9464155881	99.2534	6900421139	72.9111	52571542	86.8838	52422645	86.6378
51	60507855	47180670	101	4765247670	78.7542	47180670	101	4765247670	78.7542	9530495340	9452410120	99.1807	6846804223	72.4345	52490995	86.7507	52291075	86.4203
52	60507855	51813406	101	5233154006	86.4872	51813406	101	5233154006	86.4872	10466308012	10385064041	99.2238	7600466962	73.1865	52463836	86.7058	52308293	86.4488
53	60507855	43164411	101	4359605511	72.0502	43164411	101	4359605511	72.0502	8719211022	8653418064	99.2454	6333158997	73.1868	52111183	86.123	51957027	85.8682
54	60507855	45688255	101	4614513755	76.2631	45688255	101	4614513755	76.2631	9229027510	9158693253	99.2379	6696822984	73.1199	52392217	86.5875	52236489	86.3301
55	60507855	43498853	101	4393384153	72.6085	43498853	101	4393384153	72.6085	8786768306	8712588378	99.1558	6327178115	72.6211	52207557	86.2823	52023466	85.978
56	60507855	43263752	101	4369638952	72.2161	43263752	101	4369638952	72.2161	8739277904	8660279570	99.0961	6346875394	73.2872	51967993	85.8864	51752784	85.5307
57	60507855	45850974	101	4630948374	76.5347	45850974	101	4630948374	76.5347	9261896748	9181435694	99.1313	6654780002	72.4808	52176763	86.2314	51984853	85.9142
58	60507855	49545938	101	5004139738	82.7023	49545938	101	5004139738	82.7023	10008279476	9930805635	99.2259	7311901795	73.6285	52293253	86.4239	52104914	86.1126
59	60507855	47018361	101	4748854461	78.4833	47018361	101	4748854461	78.4833	9497708922	9417139245	99.1517	6914755198	73.4273	52339605	86.5005	52153504	86.1929
60	60507855	43105510	101	4353656510	71.9519	43105510	101	4353656510	71.9519	8707313020	8632361307	99.1392	6290372663	72.8697	52119138	86.1362	51952460	85.8607
61	60507855	43844077	101	4428251777	73.1847	43844077	101	4428251777	73.1847	8856503554	8792268819	99.2747	6462777354	73.5052	52157287	86.1992	52030633	85.9899
62	60507855	44959796	101	4540939396	75.0471	44959796	101	4540939396	75.0471	9081878792	9007289651	99.1787	6672370359	74.0774	52167876	86.2167	52024609	85.9799
63	60507855	43312692	101	4374581892	72.2978	43312692	101	4374581892	72.2978	8749163784	8681413174	99.2256	6266849580	72.187	52227649	86.3155	52080947	86.073
64	60507855	45105854	101	4555691254	75.2909	45105854	101	4555691254	75.2909	9111382508	8990394655	98.6721	6464637320	71.906	52102033	86.1079	51682383	85.4143
65	60507855	45920689	101	4637989589	76.651	45920689	101	4637989589	76.651	9275979178	9199765810	99.1784	6546620274	71.1607	52279887	86.4018	52101420	86.1069
66	60507855	42832934	101	4326126334	71.4969	42832934	101	4326126334	71.4969	8652252668	8584128952	99.2126	6206098517	72.2974	52208306	86.2835	52055032	86.0302
67	60507855	48976542	101	4946630742	81.7519	48976542	101	4946630742	81.7519	9893261484	9818329589	99.2426	7234925662	73.6879	52326143	86.4783	52140285	86.1711
68	60507855	43080817	101	4351162517	71.9107	43080817	101	4351162517	71.9107	8702325034	8612350969	98.9661	6130117513	71.1782	52563435	86.8704	52350298	86.5182
69	60507855	51442690	101	5195711690	85.8684	51442690	101	5195711690	85.8684	10391423380	10310401579	99.2203	7583349328	73.5505	52314046	86.4583	52126323	86.148
70	60507855	43348235	101	4378171735	72.3571	43348235	101	4378171735	72.3571	8756343470	8684007582	99.1739	6371240426	73.3675	52093429	86.0937	51901207	85.776
71	60507855	48103936	101	4858497536	80.2953	48103936	101	4858497536	80.2953	9716995072	9644421544	99.2531	7058495990	73.1873	52326330	86.4786	52135256	86.1628
72	60507855	43347533	101	4378100833	72.3559	43347533	101	4378100833	72.3559	8756201666	8680690259	99.1376	6473172809	74.5698	52057960	86.035	51857129	85.7031
73	60507855	41339084	101	4175247484	69.0034	41339084	101	4175247484	69.0034	8350494968	8280931438	99.167	6157135152	74.3532	51992788	85.9273	51763140	85.5478
74	60507855	45028148	101	4547842948	75.1612	45028148	101	4547842948	75.1612	9095685896	9022667343	99.1972	6738786182	74.6873	51975223	85.8983	51798547	85.6063
75	60507855	43980296	101	4442009896	73.4121	43980296	101	4442009896	73.4121	8884019792	8814489585	99.2174	6516170922	73.9257	51973256	85.8951	51720530	85.4774
76	60507855	45113918	101	4556505718	75.3044	45113918	101	4556505718	75.3044	9113011436	8996545382	98.722	6461602909	71.8232	52013318	85.9613	51719333	85.4754
77	60507855	52041358	101	5256177158	86.8677	52041358	101	5256177158	86.8677	10512354316	10423726955	99.1569	7737827928	74.2328	52468469	86.7135	52284837	86.41
78	60507855	41985104	101	4240495504	70.0817	41985104	101	4240495504	70.0817	8480991008	8412553423	99.193	6187423405	73.5499	52051707	86.0247	51844163	85.6817
79	60507855	44930754	101	4538006154	74.9986	44930754	101	4538006154	74.9986	9076012308	9005932643	99.2279	6573530732	72.9911	52383072	86.5723	52171551	86.2228
80	60507855	40685945	101	4109280445	67.9132	40685945	101	4109280445	67.9132	8218560890	8149300521	99.1573	5926533510	72.7244	52110727	86.1223	51904576	85.7816
81	60507855	48488510	101	4897339510	80.9373	48488510	101	4897339510	80.9373	9794679020	9718455896	99.2218	7173114114	73.8092	52286420	86.4126	52066828	86.0497
82	60507855	45736118	101	4619347918	76.3429	45736118	101	4619347918	76.3429	9238695836	9147023187	99.0077	6790236967	74.2344	52246524	86.3467	52072874	86.0597
83	60507855	46274461	101	4673720561	77.2416	46274461	101	4673720561	77.2416	9347441122	9270948758	99.1817	6842506085	73.8059	52206279	86.2802	52028012	85.9856
84	60507855	50467747	101	5097242447	84.241	50467747	101	5097242447	84.241	10194484894	10114367534	99.2141	7426098541	73.4213	52644628	87.0046	52492557	86.7533
85	60507855	48792992	101	4928092192	81.4455	48792992	101	4928092192	81.4455	9856184384	9778040545	99.2072	7139059924	73.0112	52652002	87.0168	52474407	86.7233
86	60507855	44675991	101	4512275091	74.5734	44675991	101	4512275091	74.5734	9024550182	8947981451	99.1516	6589946962	73.6473	52306670	86.4461	52118301	86.1348
87	60507855	51811090	101	5232920090	86.4833	51811090	101	5232920090	86.4833	10465840180	10361222648	99.0004	7564267414	73.0055	52428793	86.6479	52261763	86.3719
88	60507855	44272305	101	4471502805	73.8995	44272305	101	4471502805	73.8995	8943005610	8870880133	99.1935	6522297811	73.5248	52134849	86.1621	51985852	85.9159
89	60507855	50499213	101	5100420513	84.2935	50499213	101	5100420513	84.2935	10200841026	10119516422	99.2028	7304267141	72.18	52516116	86.7922	52340928	86.5027
90	60507855	44444791	101	4488923891	74.1875	44444791	101	4488923891	74.1875	8977847782	8904952881	99.1881	6538623182	73.4268	52147085	86.1823	51964938	85.8813
91	60507855	48005211	101	4848526311	80.1305	48005211	101	4848526311	80.1305	9697052622	9616130627	99.1655	7056796383	73.385	52221793	86.3058	52051260	86.024
92	60507855	51727395	101	5224466895	86.3436	51727395	101	5224466895	86.3436	10448933790	10359037881	99.1397	7597608963	73.3428	52214734	86.2941	51998393	85.9366
93	60507855	41104427	101	4151547127	68.6117	41104427	101	4151547127	68.6117	8303094254	8232665818	99.1518	6048321116	73.4673	51789598	85.5915	51560973	85.2137
94	60507855	49294746	101	4978769346	82.283	49294746	101	4978769346	82.283	9957538692	9870023905	99.1211	7313444453	74.0975	52140231	86.171	51955911	85.8664
95	60507855	43898100	101	4433708100	73.2749	43898100	101	4433708100	73.2749	8867416200	8784355236	99.0633	6498746342	73.9809	51776254	85.5695	51547429	85.1913
96	60507855	48354744	101	4883829144	80.714	48354744	101	4883829144	80.714	9767658288	9677371795	99.0757	7189776503	74.2947	52175523	86.2293	51972472	85.8938
97	60507855	49264117	101	4975675817	82.2319	49264117	101	4975675817	82.2319	9951351634	9833631719	98.817	7549513663	76.7724	51478203	85.0769	51236438	84.6773
98	60507855	44870163	101	4531886463	74.8975	44870163	101	4531886463	74.8975	9063772926	8954109102	98.7901	6824150201	76.2125	51464809	85.0548	51254856	84.7078
99	60507855	47048277	101	4751875977	78.5332	47048277	101	4751875977	78.5332	9503751954	9378322581	98.6802	7122538695	75.9468	51654469	85.3682	51393029	84.9361
100	60507855	46111492	101	4657260692	76.9695	46111492	101	4657260692	76.9695	9314521384	9152759405	98.2633	7126838970	77.8655	50645849	83.7013	50361243	83.2309
101	60507855	42218903	101	4264109203	70.472	42218903	101	4264109203	70.472	8528218406	8427322834	98.8169	6399239157	75.9344	51491651	85.0991	51257286	84.7118
102	60507855	45787738	101	4624561538	76.4291	45787738	101	4624561538	76.4291	9249123076	9125149273	98.6596	6939254927	76.0454	51591957	85.2649	51388687	84.929
103	60507855	45693028	101	4614995828	76.271	45693028	101	4614995828	76.271	9229991656	9111877963	98.7203	6904522941	75.775	51815433	85.6342	51570556	85.2295
104	60507855	40112079	101	4051319979	66.9553	40112079	101	4051319979	66.9553	8102639958	7988677248	98.5935	6095642739	76.3035	51180248	84.5845	50909962	84.1378
105	60507855	48264553	101	4874719853	80.5634	48264553	101	4874719853	80.5634	9749439706	9634171157	98.8177	7183075213	74.5583	51757862	85.5391	51519233	85.1447
106	60507855	43329626	101	4376292226	72.326	43329626	101	4376292226	72.326	8752584452	8650532783	98.834	6506656623	75.2168	51623303	85.3167	51381878	84.9177
107	60507855	43172122	101	4360384322	72.0631	43172122	101	4360384322	72.0631	8720768644	8603819956	98.659	6429450476	74.7279	51805037	85.617	51575364	85.2375
108	60507855	43932817	101	4437214517	73.3329	43932817	101	4437214517	73.3329	8874429034	8751489638	98.6147	6637726085	75.8468	51528493	85.16	51291390	84.7682
109	60507855	42505634	101	4293069034	70.9506	42505634	101	4293069034	70.9506	8586138068	8458543924	98.514	6356834132	75.1528	51771703	85.562	51528701	85.1603
110	60507855	48822504	101	4931072904	81.4948	48822504	101	4931072904	81.4948	9862145808	9722718997	98.5862	7328927148	75.3794	52166758	86.2149	51934825	85.8315
111	60507855	45923025	101	4638225525	76.6549	45923025	101	4638225525	76.6549	9276451050	9162659769	98.7733	6955109126	75.9071	51526762	85.1571	51276833	84.7441
112	60507855	47236536	101	4770890136	78.8475	47236536	101	4770890136	78.8475	9541780272	9430551991	98.8343	7146791341	75.7834	51910127	85.7907	51672250	85.3976
113	60507855	50779890	101	5128768890	84.762	50779890	101	5128768890	84.762	10257537780	10117324897	98.6331	7718546504	76.2904	51990473	85.9235	51743942	85.5161
114	60507855	51841347	101	5235976047	86.5338	51841347	101	5235976047	86.5338	10471952094	10324696871	98.5938	7805396207	75.5993	51959164	85.8718	51687703	85.4231
115	60507855	47650967	101	4812747667	79.5392	47650967	101	4812747667	79.5392	9625495334	9496353591	98.6583	7028687020	74.0146	52022627	85.9767	51794345	85.5994
116	60507855	42753620	101	4318115620	71.3645	42753620	101	4318115620	71.3645	8636231240	8527324328	98.739	6307376019	73.9666	51833531	85.6641	51592585	85.2659
117	60507855	50255887	101	5075844587	83.8874	50255887	101	5075844587	83.8874	10151689174	9988210472	98.3896	7475658347	74.8448	52093133	86.0932	51878171	85.7379
118	60507855	43479248	101	4391404048	72.5758	43479248	101	4391404048	72.5758	8782808096	8646781258	98.4512	6506241851	75.2447	51464143	85.0537	51258349	84.7135
119	60507855	42439596	101	4286399196	70.8404	42439596	101	4286399196	70.8404	8572798392	8455701448	98.6341	6324408263	74.7946	51680462	85.4112	51421751	84.9836
120	60507855	39900684	101	4029969084	66.6024	39900684	101	4029969084	66.6024	8059938168	7966331586	98.8386	6028677604	75.677	51353690	84.8711	51076027	84.4122
121	60507855	47655794	101	4813235194	79.5473	47655794	101	4813235194	79.5473	9626470388	9516844692	98.8612	7179818977	75.4433	51879449	85.74	51662267	85.3811
122	60507855	51097187	101	5160815887	85.2917	51097187	101	5160815887	85.2917	10321631774	10199858886	98.8202	7644351487	74.9457	52220568	86.3038	51978070	85.903
123	60507855	47182080	101	4765390080	78.7566	47182080	101	4765390080	78.7566	9530780160	9406432757	98.6953	7089941518	75.3733	51784259	85.5827	51533735	85.1687
124	60507855	43325112	101	4375836312	72.3185	43325112	101	4375836312	72.3185	8751672624	8626456179	98.5692	6429591526	74.5334	51757433	85.5384	51479332	85.0788
125	60507855	46260737	101	4672334437	77.2186	46260737	101	4672334437	77.2186	9344668874	9217050698	98.6343	6928905899	75.1749	51900034	85.774	51621241	85.3133
126	60507855	48854842	101	4934339042	81.5487	48854842	101	4934339042	81.5487	9868678084	9741265966	98.7089	7336221853	75.3108	51880226	85.7413	51669608	85.3932
127	60507855	43697007	101	4413397707	72.9393	43697007	101	4413397707	72.9393	8826795414	8704960321	98.6197	6552262472	75.2704	51535181	85.1711	51280619	84.7504
128	60507855	45120192	101	4557139392	75.3148	45120192	101	4557139392	75.3148	9114278784	8990697298	98.6441	6734747512	74.908	51666515	85.3881	51411295	84.9663
129	60507855	49455765	101	4995032265	82.5518	49455765	101	4995032265	82.5518	9990064530	9862329911	98.7214	7378721252	74.8172	51784273	85.5827	51534806	85.1704
130	60507855	43963369	101	4440300269	73.3839	43963369	101	4440300269	73.3839	8880600538	8763024210	98.676	6589083830	75.1919	51348157	84.862	51103430	84.4575
131	60507855	44696371	101	4514333471	74.6074	44696371	101	4514333471	74.6074	9028666942	8899164537	98.5657	6804027753	76.4569	51468328	85.0606	51245081	84.6916
132	60507855	44889832	101	4533873032	74.9303	44889832	101	4533873032	74.9303	9067746064	8958859022	98.7992	6765212082	75.5142	51763546	85.5485	51556144	85.2057
133	60507855	44489182	101	4493407382	74.2616	44489182	101	4493407382	74.2616	8986814764	8853290021	98.5142	6712698397	75.8215	51413966	84.9707	51184744	84.5919
134	60507855	44265520	101	4470817520	73.8882	44265520	101	4470817520	73.8882	8941635040	8829433796	98.7452	6632500855	75.1181	51843653	85.6809	51647566	85.3568
135	60507855	44398261	101	4484224361	74.1098	44398261	101	4484224361	74.1098	8968448722	8842322811	98.5937	6684108881	75.5922	51803294	85.6142	51594464	85.269
136	60507855	45487918	101	4594279718	75.9286	45487918	101	4594279718	75.9286	9188559436	9061150411	98.6134	6803507348	75.0844	51781515	85.5782	51610460	85.2955
137	60507855	42874449	101	4330319349	71.5662	42874449	101	4330319349	71.5662	8660638698	8532488690	98.5203	6378990230	74.7612	51492733	85.1009	51238535	84.6808
138	60507855	45514313	101	4596945613	75.9727	45514313	101	4596945613	75.9727	9193891226	9055741842	98.4974	6871550623	75.8806	51850512	85.6922	51593070	85.2667
139	60507855	45004391	101	4545443491	75.1215	45004391	101	4545443491	75.1215	9090886982	8957990262	98.5381	6758660107	75.4484	51800531	85.6096	51535907	85.1723
140	60507855	42369270	101	4279296270	70.723	42369270	101	4279296270	70.723	8558592540	8419491174	98.3747	6311363460	74.9613	51840437	85.6755	51542286	85.1828
141	60507855	46847016	101	4731548616	78.1973	46847016	101	4731548616	78.1973	9463097232	9319929767	98.4871	7064732644	75.8024	52072462	86.059	51798989	85.607
142	60507855	45227809	101	4568008709	75.4945	45227809	101	4568008709	75.4945	9136017418	9012447428	98.6474	6782711625	75.2594	51842785	85.6794	51601367	85.2804
143	60507855	40084122	101	4048496322	66.9086	40084122	101	4048496322	66.9086	8096992644	7964621756	98.3652	5894089505	74.0034	51512523	85.1336	51200791	84.6184
144	60507855	43163350	101	4359498350	72.0485	43163350	101	4359498350	72.0485	8718996700	8602870522	98.6681	6528660616	75.8893	51788993	85.5905	51547203	85.1909
145	60507855	45244165	101	4569660665	75.5218	45244165	101	4569660665	75.5218	9139321330	9022920588	98.7264	6792011741	75.2751	52166127	86.2138	51959830	85.8729
146	60507855	41493222	101	4190815422	69.2607	41493222	101	4190815422	69.2607	8381630844	8279167573	98.7775	6244391717	75.4229	51637829	85.3407	51366149	84.8917
147	60507855	43698892	101	4413588092	72.9424	43698892	101	4413588092	72.9424	8827176184	8713103148	98.7077	6611154313	75.876	51810299	85.6257	51570491	85.2294
148	60507855	47418672	101	4789285872	79.1515	47418672	101	4789285872	79.1515	9578571744	9453518837	98.6945	7161062234	75.7502	52005935	85.9491	51753462	85.5318
149	60507855	44023335	101	4446356835	73.484	44023335	101	4446356835	73.484	8892713670	8577681150	96.4574	7007732477	81.6973	48058445	79.4251	47682876	78.8044
150	60507855	50807693	101	5131576993	84.8084	50807693	101	5131576993	84.8084	10263153986	10109937220	98.5071	7649094787	75.6592	51977700	85.9024	51739348	85.5085
151	60507855	43801581	101	4423959681	73.1138	43801581	101	4423959681	73.1138	8847919362	8726505705	98.6278	6632183766	76.0005	51428303	84.9944	51175574	84.5767
152	60507855	43508806	101	4394389406	72.6251	43508806	101	4394389406	72.6251	8788778812	8657274888	98.5037	6551378964	75.6748	51201035	84.6188	50921906	84.1575
153	60507855	43196446	101	4362841046	72.1037	43196446	101	4362841046	72.1037	8725682092	8607048107	98.6404	6481524025	75.3048	51608522	85.2923	51336231	84.8423
154	60507855	45497665	101	4595264165	75.9449	45497665	101	4595264165	75.9449	9190528330	9098273241	98.9962	6732878174	74.0017	52244760	86.3438	52082670	86.0759
155	60507855	48967833	101	4945751133	81.7373	48967833	101	4945751133	81.7373	9891502266	9782860890	98.9017	7340825378	75.0376	52143916	86.1771	51922094	85.8105
156	60507855	44747147	101	4519461847	74.6922	44747147	101	4519461847	74.6922	9038923694	8912883069	98.6056	6754664397	75.7854	51888269	85.7546	51692855	85.4316
157	60507855	51925919	101	5244517819	86.675	51925919	101	5244517819	86.675	10489035638	10359074557	98.761	7776381647	75.0683	52160190	86.204	51922839	85.8117
158	60507855	46568814	101	4703450214	77.7329	46568814	101	4703450214	77.7329	9406900428	9289561388	98.7526	6818518018	73.3998	51932512	85.8277	51697491	85.4393
159	60507855	43013622	101	4344375822	71.7985	43013622	101	4344375822	71.7985	8688751644	8568479206	98.6158	6431253998	75.0571	51411738	84.967	51197019	84.6122
160	60507855	45540229	101	4599563129	76.016	45540229	101	4599563129	76.016	9199126258	9084725769	98.7564	6802015679	74.8731	51756016	85.536	51558135	85.209
161	60507855	47132074	101	4760339474	78.6731	47132074	101	4760339474	78.6731	9520678948	9386925716	98.5951	6906407842	73.5748	51745693	85.519	51504226	85.1199
162	60507855	43087166	101	4351803766	71.9213	43087166	101	4351803766	71.9213	8703607532	8592913000	98.7282	6448551635	75.045	51755877	85.5358	51510860	85.1309
163	60507855	44638466	101	4508485066	74.5107	44638466	101	4508485066	74.5107	9016970132	8906371819	98.7734	6647064465	74.6327	51896235	85.7678	51679851	85.4102
164	60507855	42984529	101	4341437429	71.75	42984529	101	4341437429	71.75	8682874858	8571324072	98.7153	6378841144	74.4207	51698180	85.4404	51467926	85.0599
165	60507855	49124071	101	4961531171	81.9981	49124071	101	4961531171	81.9981	9923062342	9795093617	98.7104	7256262123	74.0806	51993868	85.9291	51746605	85.5205
166	60507855	48904758	101	4939380558	81.6321	48904758	101	4939380558	81.6321	9878761116	9721197113	98.405	7165242057	73.7074	51915091	85.7989	51631101	85.3296
167	60507855	44945763	101	4539522063	75.0237	44945763	101	4539522063	75.0237	9079044126	8936446348	98.4294	6746911036	75.4988	51578049	85.2419	51336606	84.8429
168	60507855	51403181	101	5191721281	85.8024	51403181	101	5191721281	85.8024	10383442562	10233498653	98.5559	7573146354	74.0035	51926114	85.8171	51640931	85.3458
169	60507855	47627661	101	4810393761	79.5003	47627661	101	4810393761	79.5003	9620787522	9499302670	98.7373	7101645424	74.7596	51921521	85.8096	51639302	85.3431
170	60507855	43193361	101	4362529461	72.0986	43193361	101	4362529461	72.0986	8725058922	8602898615	98.5999	6386742572	74.2394	51531657	85.1652	51235901	84.6764
171	60507855	49123206	101	4961443806	81.9967	49123206	101	4961443806	81.9967	9922887612	9789380665	98.6546	7365183533	75.2365	52231470	86.3218	51973904	85.8961
172	60507855	42812237	101	4324035937	71.4624	42812237	101	4324035937	71.4624	8648071874	8528343800	98.6156	6365388074	74.638	51978120	85.9031	51693213	85.4322
173	60507855	50317794	101	5082097194	83.9907	50317794	101	5082097194	83.9907	10164194388	10020135408	98.5827	7587480223	75.7223	52235517	86.3285	51974004	85.8963
174	60507855	43872254	101	4431097654	73.2318	43872254	101	4431097654	73.2318	8862195308	8736793652	98.585	6626741441	75.8487	51735757	85.5025	51499403	85.1119
175	60507855	44128912	101	4457020112	73.6602	44128912	101	4457020112	73.6602	8914040224	8786720616	98.5717	6571104652	74.7845	51957734	85.8694	51638331	85.3415
176	60507855	42087392	101	4250826592	70.2525	42087392	101	4250826592	70.2525	8501653184	8390818150	98.6963	6301059124	75.0947	51774258	85.5662	51468631	85.0611
177	60507855	46764052	101	4723169252	78.0588	46764052	101	4723169252	78.0588	9446338504	9323108127	98.6955	7046403116	75.58	52077411	86.0672	51798602	85.6064
178	60507855	50499134	101	5100412534	84.2934	50499134	101	5100412534	84.2934	10200825068	10065472747	98.6731	7589909494	75.4054	52284448	86.4094	51998825	85.9373
179	60507855	43224471	101	4365671571	72.1505	43224471	101	4365671571	72.1505	8731343142	8618529150	98.7079	6403252459	74.2963	51828002	85.655	51526504	85.1567
180	60507855	43344844	101	4377829244	72.3514	43344844	101	4377829244	72.3514	8755658488	8614541156	98.3883	6508738830	75.5553	51733409	85.4987	51482848	85.0846
181	60507855	44282058	101	4472487858	73.9158	44282058	101	4472487858	73.9158	8944975716	8818335531	98.5842	6586149786	74.687	51544640	85.1867	51291460	84.7683
182	60507855	42883420	101	4331225420	71.5812	42883420	101	4331225420	71.5812	8662450840	8529878867	98.4696	6312543162	74.0051	51576298	85.239	51347205	84.8604
183	60507855	44162756	101	4460438356	73.7167	44162756	101	4460438356	73.7167	8920876712	8803016404	98.6788	6544626216	74.3453	51749700	85.5256	51507468	85.1253
184	60507855	43938015	101	4437739515	73.3415	43938015	101	4437739515	73.3415	8875479030	8756344997	98.6577	6459492361	73.7693	51710049	85.4601	51471010	85.065
185	60507855	43441131	101	4387554231	72.5121	43441131	101	4387554231	72.5121	8775108462	8655991603	98.6426	6445136894	74.4587	51451163	85.0322	51190068	84.6007
186	60507855	48799054	101	4928704454	81.4556	48799054	101	4928704454	81.4556	9857408908	9778292561	99.1974	7116564118	72.7792	52342569	86.5054	52162580	86.2079
average	60507855	4.56339e+07	101	4.60903e+09	76.1724	4.56339e+07	101	4.60903e+09	76.1724	9.21805e+09	9.11531e+09	98.8827	6.75468e+09	74.1044	5.19776e+07	85.9022	5.17526e+07	85.5304

## Sheet: Recurrent
Sample No.	Library	Read1 (fastq)				Read2 (fastq)				Read1+Read2	BAM
	Bases in Target Region	total sequences	sequence length	total bases	sequencing depth	total sequences	sequence length	total bases	sequencing depth	total bases	bases mapped to genome	percent mapped to genome	bases mapped to target regions	percent mapped to target regions	targeted bases with at least 10 reads	percent of targeted bases with at least 10 reads	targeted bases with at least 10 distinct reads	percent of targeted bases with at least 10 distinct reads
1	60507855	52097844	101	5261882244	86.962	52097844	101	5261882244	86.962	10523764488	10441441521	99.2177	7721087230	73.9466	52501876	86.7687	52316743	86.4627
2	60507855	43565419	101	4400107319	72.7196	43565419	101	4400107319	72.7196	8800214638	8721300848	99.1033	6456045592	74.0262	51938578	85.8377	51641220	85.3463
3	60507855	44630350	101	4507665350	74.4972	44630350	101	4507665350	74.4972	9015330700	8922161601	98.9665	6679170443	74.8605	51863069	85.713	51674314	85.401
4	60507855	41319999	101	4173319899	68.9715	41319999	101	4173319899	68.9715	8346639798	8271559595	99.1005	6006193824	72.6126	51944475	85.8475	51717101	85.4717
5	60507855	49456867	101	4995143567	82.5536	49456867	101	4995143567	82.5536	9990287134	9885762680	98.9537	7248867835	73.3263	51990756	85.924	51762990	85.5476
6	60507855	41371890	101	4178560890	69.0582	41371890	101	4178560890	69.0582	8357121780	8282723522	99.1098	6009469449	72.5543	51898807	85.772	51666910	85.3888
7	60507855	42479017	101	4290380717	70.9062	42479017	101	4290380717	70.9062	8580761434	8505694625	99.1252	6125172235	72.0126	51890336	85.758	51644744	85.3521
8	60507855	48633104	101	4911943504	81.1786	48633104	101	4911943504	81.1786	9823887008	9741902832	99.1655	7089889199	72.7773	52390628	86.5848	52197618	86.2659
9	60507855	40332404	101	4073572804	67.323	40332404	101	4073572804	67.323	8147145608	8075474403	99.1203	5954566501	73.7364	51689057	85.4254	51466647	85.0578
10	60507855	47023959	101	4749419859	78.4926	47023959	101	4749419859	78.4926	9498839718	9423632895	99.2083	6933375104	73.5743	52300501	86.4359	52124831	86.1456
11	60507855	51812479	101	5233060379	86.4856	51812479	101	5233060379	86.4856	10466120758	10375395312	99.1332	7650531181	73.7373	52389501	86.583	52212330	86.2902
12	60507855	49611318	101	5010743118	82.8114	49611318	101	5010743118	82.8114	10021486236	9942324495	99.2101	7233415083	72.7538	52577143	86.8931	52407303	86.6124
13	60507855	50804298	101	5131234098	84.8028	50804298	101	5131234098	84.8028	10262468196	10165848300	99.0585	7544368782	74.2129	52232953	86.3243	52050723	86.0231
14	60507855	43386610	101	4382047610	72.4211	43386610	101	4382047610	72.4211	8764095220	8689375546	99.1474	6426880281	73.9625	52056389	86.0324	51861465	85.7103
15	60507855	45090780	101	4554168780	75.2657	45090780	101	4554168780	75.2657	9108337560	8943096436	98.1858	6354615083	71.0561	51546860	85.1904	51139456	84.5171
16	60507855	43990926	101	4443083526	73.4299	43990926	101	4443083526	73.4299	8886167052	8810352286	99.1468	6452171547	73.234	52231141	86.3213	52059000	86.0368
17	60507855	50604061	101	5111010161	84.4685	50604061	101	5111010161	84.4685	10222020322	10153324875	99.328	7418758509	73.0673	52581650	86.9005	52429423	86.649
18	60507855	44943479	101	4539291379	75.0199	44943479	101	4539291379	75.0199	9078582758	9003342754	99.1712	6552464700	72.7781	52286360	86.4125	52134230	86.1611
19	60507855	47097675	101	4756865175	78.6157	47097675	101	4756865175	78.6157	9513730350	9421928720	99.0351	6850141307	72.7042	52239982	86.3359	52054643	86.0296
20	60507855	44824608	101	4527285408	74.8214	44824608	101	4527285408	74.8214	9054570816	8976614250	99.139	6526750712	72.7084	52324515	86.4756	52173912	86.2267
21	60507855	46613922	101	4708006122	77.8082	46613922	101	4708006122	77.8082	9416012244	9342803430	99.2225	6839018911	73.2009	52300994	86.4367	52126586	86.1485
22	60507855	42696691	101	4312365791	71.2695	42696691	101	4312365791	71.2695	8624731582	8533514462	98.9424	6454920079	75.642	51493529	85.1022	51256746	84.7109
23	60507855	45090313	101	4554121613	75.265	45090313	101	4554121613	75.265	9108243226	9028065739	99.1197	6544205129	72.4873	52288203	86.4156	52102806	86.1092
24	60507855	45602686	101	4605871286	76.1202	45602686	101	4605871286	76.1202	9211742572	9135534584	99.1727	6713769814	73.4907	52304642	86.4427	52155429	86.1961
25	60507855	44878283	101	4532706583	74.911	44878283	101	4532706583	74.911	9065413166	8988416384	99.1507	6599978877	73.4276	52076269	86.0653	51879804	85.7406
26	60507855	48817501	101	4930567601	81.4864	48817501	101	4930567601	81.4864	9861135202	9792335292	99.3023	7189062416	73.4152	52294783	86.4264	52128025	86.1508
27	60507855	41626371	101	4204263471	69.4829	41626371	101	4204263471	69.4829	8408526942	8333149532	99.1036	6065688969	72.7899	51890138	85.7577	51662440	85.3814
28	60507855	44121385	101	4456259885	73.6476	44121385	101	4456259885	73.6476	8912519770	8805242961	98.7963	6217935128	70.6163	52501009	86.7673	52260922	86.3705
29	60507855	44980879	101	4543068779	75.0823	44980879	101	4543068779	75.0823	9086137558	8990398409	98.9463	6590145053	73.302	51971075	85.8915	51751807	85.5291
30	60507855	45594983	101	4605093283	76.1074	45594983	101	4605093283	76.1074	9210186566	9071658297	98.4959	6549785499	72.2005	51517665	85.1421	51001238	84.2886
31	60507855	43256543	101	4368910843	72.204	43256543	101	4368910843	72.204	8737821686	8603229743	98.4597	6002777877	69.7735	52439917	86.6663	52147903	86.1837
32	60507855	51828663	101	5234694963	86.5127	51828663	101	5234694963	86.5127	10469389926	10393860951	99.2786	7388098026	71.0814	52784965	87.2365	52635855	86.9901
33	60507855	44836002	101	4528436202	74.8405	44836002	101	4528436202	74.8405	9056872404	8989586091	99.2571	6472242121	71.9971	52559046	86.8632	52435330	86.6587
34	60507855	40661231	101	4106784331	67.8719	40661231	101	4106784331	67.8719	8213568662	8112287005	98.7669	5677493520	69.9863	52156852	86.1985	51475885	85.0731
35	60507855	45943493	101	4640292793	76.6891	45943493	101	4640292793	76.6891	9280585586	9218400954	99.3299	6602135392	71.6191	52508345	86.7794	52348216	86.5147
36	60507855	45946188	101	4640564988	76.6936	45946188	101	4640564988	76.6936	9281129976	9208710520	99.2197	6760654195	73.4159	52325091	86.4765	52114841	86.1291
37	60507855	41387928	101	4180180728	69.0849	41387928	101	4180180728	69.0849	8360361456	8287268071	99.1257	6007878172	72.4953	51894282	85.7645	51630962	85.3294
38	60507855	44152682	101	4459420882	73.6999	44152682	101	4459420882	73.6999	8918841764	8850124853	99.2295	6457816863	72.9687	51978255	85.9033	51763911	85.5491
39	60507855	45302889	101	4575591789	75.6198	45302889	101	4575591789	75.6198	9151183578	9074166928	99.1584	6700650564	73.8431	52297497	86.4309	52129239	86.1528
40	60507855	44362685	101	4480631185	74.0504	44362685	101	4480631185	74.0504	8961262370	8891585995	99.2225	6487244373	72.9594	52233332	86.3249	52040022	86.0054
41	60507855	45345157	101	4579860857	75.6904	45345157	101	4579860857	75.6904	9159721714	9089165133	99.2297	6662479657	73.3013	52145092	86.179	51950054	85.8567
42	60507855	44466239	101	4491090139	74.2233	44466239	101	4491090139	74.2233	8982180278	8902976971	99.1182	6442469554	72.3631	52137553	86.1666	51947367	85.8523
43	60507855	46943398	101	4741283198	78.3581	46943398	101	4741283198	78.3581	9482566396	9408019065	99.2138	6791140974	72.1846	52512625	86.7865	52324656	86.4758
44	60507855	45722748	101	4617997548	76.3206	45722748	101	4617997548	76.3206	9235995096	9147425140	99.041	6781947514	74.1405	52190056	86.2534	51981846	85.9093
45	60507855	43108831	101	4353991931	71.9575	43108831	101	4353991931	71.9575	8707983862	8645209433	99.2791	6293318689	72.7954	52414253	86.6239	52236945	86.3308
46	60507855	51167517	101	5167919217	85.4091	51167517	101	5167919217	85.4091	10335838434	10255370880	99.2215	7496379641	73.0971	52646311	87.0074	52488718	86.7469
47	60507855	44782511	101	4523033611	74.7512	44782511	101	4523033611	74.7512	9046067222	8964137622	99.0943	6517918580	72.711	52334148	86.4915	52167261	86.2157
48	60507855	40963099	101	4137272999	68.3758	40963099	101	4137272999	68.3758	8274545998	8210124264	99.2214	5924786489	72.1644	52172778	86.2248	51978774	85.9042
49	60507855	44574011	101	4501975111	74.4032	44574011	101	4501975111	74.4032	9003950222	8936793970	99.2541	6531374162	73.0841	52328566	86.4823	52176046	86.2302
50	60507855	47204667	101	4767671367	78.7943	47204667	101	4767671367	78.7943	9535342734	9464155881	99.2534	6900421139	72.9111	52571542	86.8838	52422645	86.6378
51	60507855	47180670	101	4765247670	78.7542	47180670	101	4765247670	78.7542	9530495340	9452410120	99.1807	6846804223	72.4345	52490995	86.7507	52291075	86.4203
52	60507855	51813406	101	5233154006	86.4872	51813406	101	5233154006	86.4872	10466308012	10385064041	99.2238	7600466962	73.1865	52463836	86.7058	52308293	86.4488
53	60507855	43164411	101	4359605511	72.0502	43164411	101	4359605511	72.0502	8719211022	8653418064	99.2454	6333158997	73.1868	52111183	86.123	51957027	85.8682
54	60507855	45688255	101	4614513755	76.2631	45688255	101	4614513755	76.2631	9229027510	9158693253	99.2379	6696822984	73.1199	52392217	86.5875	52236489	86.3301
55	60507855	43498853	101	4393384153	72.6085	43498853	101	4393384153	72.6085	8786768306	8712588378	99.1558	6327178115	72.6211	52207557	86.2823	52023466	85.978
56	60507855	43263752	101	4369638952	72.2161	43263752	101	4369638952	72.2161	8739277904	8660279570	99.0961	6346875394	73.2872	51967993	85.8864	51752784	85.5307
57	60507855	45850974	101	4630948374	76.5347	45850974	101	4630948374	76.5347	9261896748	9181435694	99.1313	6654780002	72.4808	52176763	86.2314	51984853	85.9142
58	60507855	49545938	101	5004139738	82.7023	49545938	101	5004139738	82.7023	10008279476	9930805635	99.2259	7311901795	73.6285	52293253	86.4239	52104914	86.1126
59	60507855	47018361	101	4748854461	78.4833	47018361	101	4748854461	78.4833	9497708922	9417139245	99.1517	6914755198	73.4273	52339605	86.5005	52153504	86.1929
60	60507855	43105510	101	4353656510	71.9519	43105510	101	4353656510	71.9519	8707313020	8632361307	99.1392	6290372663	72.8697	52119138	86.1362	51952460	85.8607
61	60507855	43844077	101	4428251777	73.1847	43844077	101	4428251777	73.1847	8856503554	8792268819	99.2747	6462777354	73.5052	52157287	86.1992	52030633	85.9899
62	60507855	44959796	101	4540939396	75.0471	44959796	101	4540939396	75.0471	9081878792	9007289651	99.1787	6672370359	74.0774	52167876	86.2167	52024609	85.9799
63	60507855	43312692	101	4374581892	72.2978	43312692	101	4374581892	72.2978	8749163784	8681413174	99.2256	6266849580	72.187	52227649	86.3155	52080947	86.073
64	60507855	45105854	101	4555691254	75.2909	45105854	101	4555691254	75.2909	9111382508	8990394655	98.6721	6464637320	71.906	52102033	86.1079	51682383	85.4143
65	60507855	45920689	101	4637989589	76.651	45920689	101	4637989589	76.651	9275979178	9199765810	99.1784	6546620274	71.1607	52279887	86.4018	52101420	86.1069
66	60507855	42832934	101	4326126334	71.4969	42832934	101	4326126334	71.4969	8652252668	8584128952	99.2126	6206098517	72.2974	52208306	86.2835	52055032	86.0302
67	60507855	48976542	101	4946630742	81.7519	48976542	101	4946630742	81.7519	9893261484	9818329589	99.2426	7234925662	73.6879	52326143	86.4783	52140285	86.1711
68	60507855	43080817	101	4351162517	71.9107	43080817	101	4351162517	71.9107	8702325034	8612350969	98.9661	6130117513	71.1782	52563435	86.8704	52350298	86.5182
69	60507855	51442690	101	5195711690	85.8684	51442690	101	5195711690	85.8684	10391423380	10310401579	99.2203	7583349328	73.5505	52314046	86.4583	52126323	86.148
70	60507855	43348235	101	4378171735	72.3571	43348235	101	4378171735	72.3571	8756343470	8684007582	99.1739	6371240426	73.3675	52093429	86.0937	51901207	85.776
71	60507855	48103936	101	4858497536	80.2953	48103936	101	4858497536	80.2953	9716995072	9644421544	99.2531	7058495990	73.1873	52326330	86.4786	52135256	86.1628
72	60507855	43347533	101	4378100833	72.3559	43347533	101	4378100833	72.3559	8756201666	8680690259	99.1376	6473172809	74.5698	52057960	86.035	51857129	85.7031
73	60507855	41339084	101	4175247484	69.0034	41339084	101	4175247484	69.0034	8350494968	8280931438	99.167	6157135152	74.3532	51992788	85.9273	51763140	85.5478
74	60507855	45028148	101	4547842948	75.1612	45028148	101	4547842948	75.1612	9095685896	9022667343	99.1972	6738786182	74.6873	51975223	85.8983	51798547	85.6063
75	60507855	43980296	101	4442009896	73.4121	43980296	101	4442009896	73.4121	8884019792	8814489585	99.2174	6516170922	73.9257	51973256	85.8951	51720530	85.4774
76	60507855	45113918	101	4556505718	75.3044	45113918	101	4556505718	75.3044	9113011436	8996545382	98.722	6461602909	71.8232	52013318	85.9613	51719333	85.4754
77	60507855	52041358	101	5256177158	86.8677	52041358	101	5256177158	86.8677	10512354316	10423726955	99.1569	7737827928	74.2328	52468469	86.7135	52284837	86.41
78	60507855	41985104	101	4240495504	70.0817	41985104	101	4240495504	70.0817	8480991008	8412553423	99.193	6187423405	73.5499	52051707	86.0247	51844163	85.6817
79	60507855	44930754	101	4538006154	74.9986	44930754	101	4538006154	74.9986	9076012308	9005932643	99.2279	6573530732	72.9911	52383072	86.5723	52171551	86.2228
80	60507855	40685945	101	4109280445	67.9132	40685945	101	4109280445	67.9132	8218560890	8149300521	99.1573	5926533510	72.7244	52110727	86.1223	51904576	85.7816
81	60507855	48488510	101	4897339510	80.9373	48488510	101	4897339510	80.9373	9794679020	9718455896	99.2218	7173114114	73.8092	52286420	86.4126	52066828	86.0497
82	60507855	45736118	101	4619347918	76.3429	45736118	101	4619347918	76.3429	9238695836	9147023187	99.0077	6790236967	74.2344	52246524	86.3467	52072874	86.0597
83	60507855	46274461	101	4673720561	77.2416	46274461	101	4673720561	77.2416	9347441122	9270948758	99.1817	6842506085	73.8059	52206279	86.2802	52028012	85.9856
84	60507855	50467747	101	5097242447	84.241	50467747	101	5097242447	84.241	10194484894	10114367534	99.2141	7426098541	73.4213	52644628	87.0046	52492557	86.7533
85	60507855	48792992	101	4928092192	81.4455	48792992	101	4928092192	81.4455	9856184384	9778040545	99.2072	7139059924	73.0112	52652002	87.0168	52474407	86.7233
86	60507855	44675991	101	4512275091	74.5734	44675991	101	4512275091	74.5734	9024550182	8947981451	99.1516	6589946962	73.6473	52306670	86.4461	52118301	86.1348
87	60507855	51811090	101	5232920090	86.4833	51811090	101	5232920090	86.4833	10465840180	10361222648	99.0004	7564267414	73.0055	52428793	86.6479	52261763	86.3719
88	60507855	44272305	101	4471502805	73.8995	44272305	101	4471502805	73.8995	8943005610	8870880133	99.1935	6522297811	73.5248	52134849	86.1621	51985852	85.9159
184	60507855	43938015	101	4437739515	73.3415	43938015	101	4437739515	73.3415	8875479030	8756344997	98.6577	6459492361	73.7693	51710049	85.4601	51471010	85.065
185	60507855	43441131	101	4387554231	72.5121	43441131	101	4387554231	72.5121	8775108462	8655991603	98.6426	6445136894	74.4587	51451163	85.0322	51190068	84.6007
186	60507855	48799054	101	4928704454	81.4556	48799054	101	4928704454	81.4556	9857408908	9778292561	99.1974	7116564118	72.7792	52342569	86.5054	52162580	86.2079
average	60507855	4.56183e+07	101	4.60745e+09	76.1463	4.56183e+07	101	4.60745e+09	76.1463	9.21489e+09	9.13321e+09	99.1109	6.67098e+09	73.0305	5.22078e+07	86.2827	5.20026e+07	85.9436

## Sheet: Non-recurrent
Sample No.	Library	Read1 (fastq)				Read2 (fastq)				Read1+Read2	BAM
	Bases in Target Region	total sequences	sequence length	total bases	sequencing depth	total sequences	sequence length	total bases	sequencing depth	total bases	bases mapped to genome	percent mapped to genome	bases mapped to target regions	percent mapped to target regions	targeted bases with at least 10 reads	percent of targeted bases with at least 10 reads	targeted bases with at least 10 distinct reads	percent of targeted bases with at least 10 distinct reads
89	60507855	50499213	101	5100420513	84.2935	50499213	101	5100420513	84.2935	10200841026	10119516422	99.2028	7304267141	72.18	52516116	86.7922	52340928	86.5027
90	60507855	44444791	101	4488923891	74.1875	44444791	101	4488923891	74.1875	8977847782	8904952881	99.1881	6538623182	73.4268	52147085	86.1823	51964938	85.8813
91	60507855	48005211	101	4848526311	80.1305	48005211	101	4848526311	80.1305	9697052622	9616130627	99.1655	7056796383	73.385	52221793	86.3058	52051260	86.024
92	60507855	51727395	101	5224466895	86.3436	51727395	101	5224466895	86.3436	10448933790	10359037881	99.1397	7597608963	73.3428	52214734	86.2941	51998393	85.9366
93	60507855	41104427	101	4151547127	68.6117	41104427	101	4151547127	68.6117	8303094254	8232665818	99.1518	6048321116	73.4673	51789598	85.5915	51560973	85.2137
94	60507855	49294746	101	4978769346	82.283	49294746	101	4978769346	82.283	9957538692	9870023905	99.1211	7313444453	74.0975	52140231	86.171	51955911	85.8664
95	60507855	43898100	101	4433708100	73.2749	43898100	101	4433708100	73.2749	8867416200	8784355236	99.0633	6498746342	73.9809	51776254	85.5695	51547429	85.1913
96	60507855	48354744	101	4883829144	80.714	48354744	101	4883829144	80.714	9767658288	9677371795	99.0757	7189776503	74.2947	52175523	86.2293	51972472	85.8938
97	60507855	49264117	101	4975675817	82.2319	49264117	101	4975675817	82.2319	9951351634	9833631719	98.817	7549513663	76.7724	51478203	85.0769	51236438	84.6773
98	60507855	44870163	101	4531886463	74.8975	44870163	101	4531886463	74.8975	9063772926	8954109102	98.7901	6824150201	76.2125	51464809	85.0548	51254856	84.7078
99	60507855	47048277	101	4751875977	78.5332	47048277	101	4751875977	78.5332	9503751954	9378322581	98.6802	7122538695	75.9468	51654469	85.3682	51393029	84.9361
100	60507855	46111492	101	4657260692	76.9695	46111492	101	4657260692	76.9695	9314521384	9152759405	98.2633	7126838970	77.8655	50645849	83.7013	50361243	83.2309
101	60507855	42218903	101	4264109203	70.472	42218903	101	4264109203	70.472	8528218406	8427322834	98.8169	6399239157	75.9344	51491651	85.0991	51257286	84.7118
102	60507855	45787738	101	4624561538	76.4291	45787738	101	4624561538	76.4291	9249123076	9125149273	98.6596	6939254927	76.0454	51591957	85.2649	51388687	84.929
103	60507855	45693028	101	4614995828	76.271	45693028	101	4614995828	76.271	9229991656	9111877963	98.7203	6904522941	75.775	51815433	85.6342	51570556	85.2295
104	60507855	40112079	101	4051319979	66.9553	40112079	101	4051319979	66.9553	8102639958	7988677248	98.5935	6095642739	76.3035	51180248	84.5845	50909962	84.1378
105	60507855	48264553	101	4874719853	80.5634	48264553	101	4874719853	80.5634	9749439706	9634171157	98.8177	7183075213	74.5583	51757862	85.5391	51519233	85.1447
106	60507855	43329626	101	4376292226	72.326	43329626	101	4376292226	72.326	8752584452	8650532783	98.834	6506656623	75.2168	51623303	85.3167	51381878	84.9177
107	60507855	43172122	101	4360384322	72.0631	43172122	101	4360384322	72.0631	8720768644	8603819956	98.659	6429450476	74.7279	51805037	85.617	51575364	85.2375
108	60507855	43932817	101	4437214517	73.3329	43932817	101	4437214517	73.3329	8874429034	8751489638	98.6147	6637726085	75.8468	51528493	85.16	51291390	84.7682
109	60507855	42505634	101	4293069034	70.9506	42505634	101	4293069034	70.9506	8586138068	8458543924	98.514	6356834132	75.1528	51771703	85.562	51528701	85.1603
110	60507855	48822504	101	4931072904	81.4948	48822504	101	4931072904	81.4948	9862145808	9722718997	98.5862	7328927148	75.3794	52166758	86.2149	51934825	85.8315
111	60507855	45923025	101	4638225525	76.6549	45923025	101	4638225525	76.6549	9276451050	9162659769	98.7733	6955109126	75.9071	51526762	85.1571	51276833	84.7441
112	60507855	47236536	101	4770890136	78.8475	47236536	101	4770890136	78.8475	9541780272	9430551991	98.8343	7146791341	75.7834	51910127	85.7907	51672250	85.3976
113	60507855	50779890	101	5128768890	84.762	50779890	101	5128768890	84.762	10257537780	10117324897	98.6331	7718546504	76.2904	51990473	85.9235	51743942	85.5161
114	60507855	51841347	101	5235976047	86.5338	51841347	101	5235976047	86.5338	10471952094	10324696871	98.5938	7805396207	75.5993	51959164	85.8718	51687703	85.4231
115	60507855	47650967	101	4812747667	79.5392	47650967	101	4812747667	79.5392	9625495334	9496353591	98.6583	7028687020	74.0146	52022627	85.9767	51794345	85.5994
116	60507855	42753620	101	4318115620	71.3645	42753620	101	4318115620	71.3645	8636231240	8527324328	98.739	6307376019	73.9666	51833531	85.6641	51592585	85.2659
117	60507855	50255887	101	5075844587	83.8874	50255887	101	5075844587	83.8874	10151689174	9988210472	98.3896	7475658347	74.8448	52093133	86.0932	51878171	85.7379
118	60507855	43479248	101	4391404048	72.5758	43479248	101	4391404048	72.5758	8782808096	8646781258	98.4512	6506241851	75.2447	51464143	85.0537	51258349	84.7135
119	60507855	42439596	101	4286399196	70.8404	42439596	101	4286399196	70.8404	8572798392	8455701448	98.6341	6324408263	74.7946	51680462	85.4112	51421751	84.9836
120	60507855	39900684	101	4029969084	66.6024	39900684	101	4029969084	66.6024	8059938168	7966331586	98.8386	6028677604	75.677	51353690	84.8711	51076027	84.4122
121	60507855	47655794	101	4813235194	79.5473	47655794	101	4813235194	79.5473	9626470388	9516844692	98.8612	7179818977	75.4433	51879449	85.74	51662267	85.3811
122	60507855	51097187	101	5160815887	85.2917	51097187	101	5160815887	85.2917	10321631774	10199858886	98.8202	7644351487	74.9457	52220568	86.3038	51978070	85.903
123	60507855	47182080	101	4765390080	78.7566	47182080	101	4765390080	78.7566	9530780160	9406432757	98.6953	7089941518	75.3733	51784259	85.5827	51533735	85.1687
124	60507855	43325112	101	4375836312	72.3185	43325112	101	4375836312	72.3185	8751672624	8626456179	98.5692	6429591526	74.5334	51757433	85.5384	51479332	85.0788
125	60507855	46260737	101	4672334437	77.2186	46260737	101	4672334437	77.2186	9344668874	9217050698	98.6343	6928905899	75.1749	51900034	85.774	51621241	85.3133
126	60507855	48854842	101	4934339042	81.5487	48854842	101	4934339042	81.5487	9868678084	9741265966	98.7089	7336221853	75.3108	51880226	85.7413	51669608	85.3932
127	60507855	43697007	101	4413397707	72.9393	43697007	101	4413397707	72.9393	8826795414	8704960321	98.6197	6552262472	75.2704	51535181	85.1711	51280619	84.7504
128	60507855	45120192	101	4557139392	75.3148	45120192	101	4557139392	75.3148	9114278784	8990697298	98.6441	6734747512	74.908	51666515	85.3881	51411295	84.9663
129	60507855	49455765	101	4995032265	82.5518	49455765	101	4995032265	82.5518	9990064530	9862329911	98.7214	7378721252	74.8172	51784273	85.5827	51534806	85.1704
130	60507855	43963369	101	4440300269	73.3839	43963369	101	4440300269	73.3839	8880600538	8763024210	98.676	6589083830	75.1919	51348157	84.862	51103430	84.4575
131	60507855	44696371	101	4514333471	74.6074	44696371	101	4514333471	74.6074	9028666942	8899164537	98.5657	6804027753	76.4569	51468328	85.0606	51245081	84.6916
132	60507855	44889832	101	4533873032	74.9303	44889832	101	4533873032	74.9303	9067746064	8958859022	98.7992	6765212082	75.5142	51763546	85.5485	51556144	85.2057
133	60507855	44489182	101	4493407382	74.2616	44489182	101	4493407382	74.2616	8986814764	8853290021	98.5142	6712698397	75.8215	51413966	84.9707	51184744	84.5919
134	60507855	44265520	101	4470817520	73.8882	44265520	101	4470817520	73.8882	8941635040	8829433796	98.7452	6632500855	75.1181	51843653	85.6809	51647566	85.3568
135	60507855	44398261	101	4484224361	74.1098	44398261	101	4484224361	74.1098	8968448722	8842322811	98.5937	6684108881	75.5922	51803294	85.6142	51594464	85.269
136	60507855	45487918	101	4594279718	75.9286	45487918	101	4594279718	75.9286	9188559436	9061150411	98.6134	6803507348	75.0844	51781515	85.5782	51610460	85.2955
137	60507855	42874449	101	4330319349	71.5662	42874449	101	4330319349	71.5662	8660638698	8532488690	98.5203	6378990230	74.7612	51492733	85.1009	51238535	84.6808
138	60507855	45514313	101	4596945613	75.9727	45514313	101	4596945613	75.9727	9193891226	9055741842	98.4974	6871550623	75.8806	51850512	85.6922	51593070	85.2667
139	60507855	45004391	101	4545443491	75.1215	45004391	101	4545443491	75.1215	9090886982	8957990262	98.5381	6758660107	75.4484	51800531	85.6096	51535907	85.1723
140	60507855	42369270	101	4279296270	70.723	42369270	101	4279296270	70.723	8558592540	8419491174	98.3747	6311363460	74.9613	51840437	85.6755	51542286	85.1828
141	60507855	46847016	101	4731548616	78.1973	46847016	101	4731548616	78.1973	9463097232	9319929767	98.4871	7064732644	75.8024	52072462	86.059	51798989	85.607
142	60507855	45227809	101	4568008709	75.4945	45227809	101	4568008709	75.4945	9136017418	9012447428	98.6474	6782711625	75.2594	51842785	85.6794	51601367	85.2804
143	60507855	40084122	101	4048496322	66.9086	40084122	101	4048496322	66.9086	8096992644	7964621756	98.3652	5894089505	74.0034	51512523	85.1336	51200791	84.6184
144	60507855	43163350	101	4359498350	72.0485	43163350	101	4359498350	72.0485	8718996700	8602870522	98.6681	6528660616	75.8893	51788993	85.5905	51547203	85.1909
145	60507855	45244165	101	4569660665	75.5218	45244165	101	4569660665	75.5218	9139321330	9022920588	98.7264	6792011741	75.2751	52166127	86.2138	51959830	85.8729
146	60507855	41493222	101	4190815422	69.2607	41493222	101	4190815422	69.2607	8381630844	8279167573	98.7775	6244391717	75.4229	51637829	85.3407	51366149	84.8917
147	60507855	43698892	101	4413588092	72.9424	43698892	101	4413588092	72.9424	8827176184	8713103148	98.7077	6611154313	75.876	51810299	85.6257	51570491	85.2294
148	60507855	47418672	101	4789285872	79.1515	47418672	101	4789285872	79.1515	9578571744	9453518837	98.6945	7161062234	75.7502	52005935	85.9491	51753462	85.5318
149	60507855	44023335	101	4446356835	73.484	44023335	101	4446356835	73.484	8892713670	8577681150	96.4574	7007732477	81.6973	48058445	79.4251	47682876	78.8044
150	60507855	50807693	101	5131576993	84.8084	50807693	101	5131576993	84.8084	10263153986	10109937220	98.5071	7649094787	75.6592	51977700	85.9024	51739348	85.5085
151	60507855	43801581	101	4423959681	73.1138	43801581	101	4423959681	73.1138	8847919362	8726505705	98.6278	6632183766	76.0005	51428303	84.9944	51175574	84.5767
152	60507855	43508806	101	4394389406	72.6251	43508806	101	4394389406	72.6251	8788778812	8657274888	98.5037	6551378964	75.6748	51201035	84.6188	50921906	84.1575
153	60507855	43196446	101	4362841046	72.1037	43196446	101	4362841046	72.1037	8725682092	8607048107	98.6404	6481524025	75.3048	51608522	85.2923	51336231	84.8423
154	60507855	45497665	101	4595264165	75.9449	45497665	101	4595264165	75.9449	9190528330	9098273241	98.9962	6732878174	74.0017	52244760	86.3438	52082670	86.0759
155	60507855	48967833	101	4945751133	81.7373	48967833	101	4945751133	81.7373	9891502266	9782860890	98.9017	7340825378	75.0376	52143916	86.1771	51922094	85.8105
156	60507855	44747147	101	4519461847	74.6922	44747147	101	4519461847	74.6922	9038923694	8912883069	98.6056	6754664397	75.7854	51888269	85.7546	51692855	85.4316
157	60507855	51925919	101	5244517819	86.675	51925919	101	5244517819	86.675	10489035638	10359074557	98.761	7776381647	75.0683	52160190	86.204	51922839	85.8117
158	60507855	46568814	101	4703450214	77.7329	46568814	101	4703450214	77.7329	9406900428	9289561388	98.7526	6818518018	73.3998	51932512	85.8277	51697491	85.4393
159	60507855	43013622	101	4344375822	71.7985	43013622	101	4344375822	71.7985	8688751644	8568479206	98.6158	6431253998	75.0571	51411738	84.967	51197019	84.6122
160	60507855	45540229	101	4599563129	76.016	45540229	101	4599563129	76.016	9199126258	9084725769	98.7564	6802015679	74.8731	51756016	85.536	51558135	85.209
161	60507855	47132074	101	4760339474	78.6731	47132074	101	4760339474	78.6731	9520678948	9386925716	98.5951	6906407842	73.5748	51745693	85.519	51504226	85.1199
162	60507855	43087166	101	4351803766	71.9213	43087166	101	4351803766	71.9213	8703607532	8592913000	98.7282	6448551635	75.045	51755877	85.5358	51510860	85.1309
163	60507855	44638466	101	4508485066	74.5107	44638466	101	4508485066	74.5107	9016970132	8906371819	98.7734	6647064465	74.6327	51896235	85.7678	51679851	85.4102
164	60507855	42984529	101	4341437429	71.75	42984529	101	4341437429	71.75	8682874858	8571324072	98.7153	6378841144	74.4207	51698180	85.4404	51467926	85.0599
165	60507855	49124071	101	4961531171	81.9981	49124071	101	4961531171	81.9981	9923062342	9795093617	98.7104	7256262123	74.0806	51993868	85.9291	51746605	85.5205
166	60507855	48904758	101	4939380558	81.6321	48904758	101	4939380558	81.6321	9878761116	9721197113	98.405	7165242057	73.7074	51915091	85.7989	51631101	85.3296
167	60507855	44945763	101	4539522063	75.0237	44945763	101	4539522063	75.0237	9079044126	8936446348	98.4294	6746911036	75.4988	51578049	85.2419	51336606	84.8429
168	60507855	51403181	101	5191721281	85.8024	51403181	101	5191721281	85.8024	10383442562	10233498653	98.5559	7573146354	74.0035	51926114	85.8171	51640931	85.3458
169	60507855	47627661	101	4810393761	79.5003	47627661	101	4810393761	79.5003	9620787522	9499302670	98.7373	7101645424	74.7596	51921521	85.8096	51639302	85.3431
170	60507855	43193361	101	4362529461	72.0986	43193361	101	4362529461	72.0986	8725058922	8602898615	98.5999	6386742572	74.2394	51531657	85.1652	51235901	84.6764
171	60507855	49123206	101	4961443806	81.9967	49123206	101	4961443806	81.9967	9922887612	9789380665	98.6546	7365183533	75.2365	52231470	86.3218	51973904	85.8961
172	60507855	42812237	101	4324035937	71.4624	42812237	101	4324035937	71.4624	8648071874	8528343800	98.6156	6365388074	74.638	51978120	85.9031	51693213	85.4322
173	60507855	50317794	101	5082097194	83.9907	50317794	101	5082097194	83.9907	10164194388	10020135408	98.5827	7587480223	75.7223	52235517	86.3285	51974004	85.8963
174	60507855	43872254	101	4431097654	73.2318	43872254	101	4431097654	73.2318	8862195308	8736793652	98.585	6626741441	75.8487	51735757	85.5025	51499403	85.1119
175	60507855	44128912	101	4457020112	73.6602	44128912	101	4457020112	73.6602	8914040224	8786720616	98.5717	6571104652	74.7845	51957734	85.8694	51638331	85.3415
176	60507855	42087392	101	4250826592	70.2525	42087392	101	4250826592	70.2525	8501653184	8390818150	98.6963	6301059124	75.0947	51774258	85.5662	51468631	85.0611
177	60507855	46764052	101	4723169252	78.0588	46764052	101	4723169252	78.0588	9446338504	9323108127	98.6955	7046403116	75.58	52077411	86.0672	51798602	85.6064
178	60507855	50499134	101	5100412534	84.2934	50499134	101	5100412534	84.2934	10200825068	10065472747	98.6731	7589909494	75.4054	52284448	86.4094	51998825	85.9373
179	60507855	43224471	101	4365671571	72.1505	43224471	101	4365671571	72.1505	8731343142	8618529150	98.7079	6403252459	74.2963	51828002	85.655	51526504	85.1567
180	60507855	43344844	101	4377829244	72.3514	43344844	101	4377829244	72.3514	8755658488	8614541156	98.3883	6508738830	75.5553	51733409	85.4987	51482848	85.0846
181	60507855	44282058	101	4472487858	73.9158	44282058	101	4472487858	73.9158	8944975716	8818335531	98.5842	6586149786	74.687	51544640	85.1867	51291460	84.7683
182	60507855	42883420	101	4331225420	71.5812	42883420	101	4331225420	71.5812	8662450840	8529878867	98.4696	6312543162	74.0051	51576298	85.239	51347205	84.8604
183	60507855	44162756	101	4460438356	73.7167	44162756	101	4460438356	73.7167	8920876712	8803016404	98.6788	6544626216	74.3453	51749700	85.5256	51507468	85.1253
average	60507855	4.56489e+07	101	4.61054e+09	76.1973	4.56489e+07	101	4.61054e+09	76.1973	9.22107e+09	9.09817e+09	98.6641	6.83486e+09	75.1331	5.17571e+07	85.5378	5.15131e+07	85.1345
