# Supplementary material for: Genetic variations and recurrence in stage III Korean colorectal cancer: Insights from tumor-only mutation analysis
Source: PLoS One. 2025 May 23;20(5):e0323302. doi: 10.1371/journal.pone.0323302 (PMC12101642; doi:10.1371/journal.pone.0323302)
Supplement: S2 Table — (XLSX) [file pone.0323302.s002.xlsx]

## Sheet: Sheet1
Variables	No. of patients (%) or Values as mean ± standard deviation
	Initially-enrolled cohorts	Cohorts after sampling filtering
	(n = 200)	(n = 173)
Sex, female/ male	87/ 113 (43.5/ 56.5)	75/ 98 (43.4/ 56.6)
Age at operation, years	60.46 ± 11.44	60.98 ± 10.37
Follow-up period, months	69.42 ± 31.99	69.32 ± 30.95
Preoperative CEA level
< 6.0 ng/dL	141 (70.5)	121 (69.9)
≥ 6.0 ng/dL	59 (29.5)	52 (30.1)
Tumor location
Right (Cecum~SF of Transverse)	61 (30.5)	46 (26.6)
Left (SF of Transverse~Rectosigmoid)	51 (25.5)	45 (26.0)
Rectum	88 (44.0)	82 (47.4)
Operation name
Right hemicolectomy	59 (29.5)	45 (26.0)
Left hemicolectomy	10 (5.0)	5 (2.9)
Anterior resection	46 (23.0)	44 (25.4)
Low anterior resection or ultra-low anterior resection	84 (42.0)	79 (45.7)
Tumor size, cm	5.45 ± 1.72	5.23 ± 1.58
Bormann type
I	18 (9.0)	15 (8.7)
II	158 (79.0)	138 (79.8)
III	24 (12.0)	20 (11.6)
Harvested lymph node
Number < 12	1 (0.5)	1 (0.6)
Number ≥ 12	199 (99.5)	172 (99.4)
T-category
T1	1 (0.5)	1 (0.6)
T2	7 (3.5)	6 (3.5)
T3	152 (75.0)	133 (76.9)
T4a	37 (18.5)	32 (18.5)
T4b	3 (1.5)	1 (0.6)
N-category
N1a	62 (31.0)	52 (30.1)
N1b	71 (35.5)	65 (37.6)
N1c	9 (4.5)	8 (4.6)
N2a	34 (17.0)	29 (16.8)
N2b	24 (12.0)	19 (11.0)
Pathologic stage
IIIA	7 (3.5)	6 (3.5)
IIIB	160 (80.0)	141 (81.5)
IIIC	33 (16.5)	26 (15.0)
Differentiation
WD/MD	179 (89.5)	159 (91.9)
PD/Mucinous	21 (10.5)	14 (8.1)
Lymphovascular invasion
negative	67 (33.5)	59 (34.1)
positive	133 (66.5)	114 (65.9)
Perineural invasion
negative	120 (60.0)	102 (59.0)
positive	79 (39.5)	70 (40.5)
Indeterminated	1 (0.5)	1 (0.6)
Microsatellite instability
MSS	167 (83.5)	152 (87.9)
MSI-L	8 (4.0)	6 (3.5)
MSI-H	10 (5.0)	2 (1.2)
Not done	15 (7.5)	13 (7.5)
KRAS
Mutant	18 (9.0)	14 (8.1)
Wild	23 (11.5)	18 (10.4)
Not done	159 (79.5)	141 (81.5)
NRAS
Mutant	7 (3.5)	5 (2.9)
Wild	27 (13.5)	21 (12.1)
Not done	166 (83.0)	147 (85.0)
BRAF
Mutant	6 (3.0)	5 (2.9)
Wild	34 (17.0)	26 (15.0)
Not done	160 (80.0)	142 (82.1)
Adjuvant chemotherapy
Yes	189 (94.5)	165 (95.4)
No	11 (5.5)	8 (4.6)
Regimen for adjuvant chemotherapy
FL	26 (13.0)	24 (13.9)
FOLFOX	99 (49.5)	85 (49.1)
Xeloda	19 (9.5)	16 (9.2)
XELOX	45 (22.5)	40 (23.1)
Adjuvant radiotherapy
Yes	28 (14.0)	24 (13.9)
No	172 (86.0)	149 (86.1)
Reccurrence
No	99 (49.5)	86 (49.7)
Local recurrence	11 (5.5)	10 (5.8)
Systemic recurrence	85 (42.5)	73 (42.2)
Local and systemic recurrence	5 (2.5)	4 (2.3)
CEA, carcinoembryonic antigen; WD, well-differentiated; MD, moderately-differentiated; PD, poorly-differentiated; MSS, microsatellite instability stable; MSI-L, microsatellite instability low; MSI-H, microsatellite instability high; FL, 5-fluorouracil with leucovorin; FOLFOX, combination of 5-FU and oxaliplatin; FOLFIRI, combination of 5-FU and irinotecan.
