# Supplementary material for: Genetic variations and recurrence in stage III Korean colorectal cancer: Insights from tumor-only mutation analysis
Source: PLoS One. 2025 May 23;20(5):e0323302. doi: 10.1371/journal.pone.0323302 (PMC12101642; doi:10.1371/journal.pone.0323302)
Supplement: S3 Table — (XLSX) [file pone.0323302.s003.xlsx]

## Sheet: Sheet1
Chr	Start	End	Ref	Alt	Func.refGene	ExonicFunc.refGene	Gene.refGene	AAChange.refGene	avsnp150	cosmic97_coding	OddsRatio
chr17	79784383	79784383	G	A	exonic	nonsynonymous SNV	CBX2	CBX2:NM_005189:exon5:c.G940A:p.G314S	rs142559735	ID=COSV53970054;OCCURENCE=1(large_intestine)	24.0196
chr2	96547492	96547492	G	T	exonic	nonsynonymous SNV	ARID5A	ARID5A:NM_001319085:exon2:c.G95T:p.G32V,ARID5A:NM_001319087:exon2:c.G95T:p.G32V,ARID5A:NM_212481:exon2:c.G95T:p.G32V	rs141960943	ID=COSV62591262;OCCURENCE=1(stomach),1(lung)	18.949
chr1	146987977	146987977	T	C	exonic	nonsynonymous SNV	NBPF12	NBPF12:NM_001278141:exon29:c.T3140C:p.V1047A	rs201670582	.	18.0828
chr7	100996823	100996823	C	T	exonic	nonsynonymous SNV	MUC12	MUC12:NM_001164462:exon2:c.C6260T:p.T2087M	.	.	16.8367
chr9	113206517	113206517	C	T	exonic	nonsynonymous SNV	FKBP15	FKBP15:NM_015258:exon4:c.G316A:p.A106T	rs1133618	ID=COSV53035331;OCCURENCE=1(haematopoietic_and_lymphoid_tissue),1(thyroid)	16.5094
chr20	53953523	53953523	G	A	exonic	nonsynonymous SNV	BCAS1	BCAS1:NM_001366297:exon8:c.C1313T:p.T438M,BCAS1:NM_001316361:exon9:c.C1355T:p.T452M,BCAS1:NM_001323347:exon9:c.C1355T:p.T452M,BCAS1:NM_001366295:exon10:c.C1547T:p.T516M,BCAS1:NM_001366296:exon10:c.C1523T:p.T508M,BCAS1:NM_003657:exon11:c.C1589T:p.T530M,BCAS1:NM_001366298:exon12:c.C1724T:p.T575M	rs201134866	ID=COSV65085518;OCCURENCE=1(stomach)	16.5094
chr1	84563394	84563394	C	T	exonic	nonsynonymous SNV	CTBS	CTBS:NM_004388:exon6:c.G820A:p.V274I	rs15911	ID=COSV55361454;OCCURENCE=1(pancreas),1(thyroid)	14.1304
chr2	231461806	231461806	T	G	exonic	nonsynonymous SNV	NCL	NCL:NM_005381:exon3:c.A347C:p.K116T	rs117088491	.	14.1304
chr19	2248058	2248078	CCCCCAGCTCCTGGCGTCCAC	-	exonic	nonframeshift deletion	SF3A2	SF3A2:NM_007165:exon9:c.907_927del:p.A319_P325del	rs781622011	.	14.1304
chr19	55613818	55613819	AG	-	exonic	frameshift deletion	ZNF865	ZNF865:NM_001195605:exon2:c.200_201del:p.Q67Pfs*11	.	.	14.1304
chr5	150896590	150896590	C	T	exonic	nonsynonymous SNV	ZNF300	ZNF300:NM_001172832:exon5:c.G541A:p.G181R,ZNF300:NM_052860:exon6:c.G649A:p.G217R,ZNF300:NM_001172831:exon7:c.G697A:p.G233R	rs148132991	.	14.1304
chr17	45115393	45115395	TCC	-	exonic	nonframeshift deletion	PLCD3	PLCD3:NM_133373:exon9:c.1509_1511del:p.E503del	rs757902197	ID=COSV59558349;OCCURENCE=4(NS)	14.1304
chr18	31546166	31546166	C	T	exonic	nonsynonymous SNV	DSG2	DSG2:NM_001943:exon15:c.C2780T:p.P927L	rs146402368	.	14.1304
chr1	156912539	156912539	A	C	exonic	nonsynonymous SNV	PEAR1	PEAR1:NM_001080471:exon17:c.A2126C:p.Q709P,PEAR1:NM_001353682:exon17:c.A1934C:p.Q645P,PEAR1:NM_001353683:exon18:c.A1934C:p.Q645P	rs199792419	.	14.1304
chr3	126068138	126068138	T	C	exonic	nonsynonymous SNV	SLC41A3	SLC41A3:NM_001008485:exon2:c.A82G:p.T28A,SLC41A3:NM_001008486:exon2:c.A82G:p.T28A,SLC41A3:NM_017836:exon2:c.A82G:p.T28A	rs139551957	.	14.1304
chr8	12138282	12138282	T	C	exonic	nonsynonymous SNV	USP17L2	USP17L2:NM_201402:exon1:c.A479G:p.D160G	.	ID=COSV61556841;OCCURENCE=2(haematopoietic_and_lymphoid_tissue),1(lung)	12.8993
chr1	45804049	45804049	G	C	exonic	nonsynonymous SNV	MAST2	MAST2:NM_001319245:exon1:c.G154C:p.A52P,MAST2:NM_001324320:exon1:c.G154C:p.A52P,MAST2:NM_015112:exon1:c.G154C:p.A52P	.	.	11.8098
chr3	10039727	10039727	A	G	exonic	nonsynonymous SNV	FANCD2	FANCD2:NM_001018115:exon9:c.A577G:p.T193A,FANCD2:NM_001319984:exon9:c.A577G:p.T193A,FANCD2:NM_001374253:exon9:c.A577G:p.T193A,FANCD2:NM_001374254:exon9:c.A577G:p.T193A,FANCD2:NM_001374255:exon9:c.A577G:p.T193A,FANCD2:NM_033084:exon9:c.A577G:p.T193A	rs34936017	ID=COSV104599168;OCCURENCE=2(prostate)	11.8098
chr5	119149543	119149543	G	C	exonic	nonsynonymous SNV	DMXL1	DMXL1:NM_001290321:exon18:c.G3716C:p.C1239S,DMXL1:NM_001290322:exon18:c.G3197C:p.C1066S,DMXL1:NM_005509:exon18:c.G3716C:p.C1239S,DMXL1:NM_001349239:exon19:c.G3716C:p.C1239S,DMXL1:NM_001349240:exon19:c.G3716C:p.C1239S	rs112912947	.	11.8098
chr6	29943321	29943321	T	C	exonic	nonsynonymous SNV	HLA-A	HLA-A:NM_001242758:exon3:c.T397C:p.F133L,HLA-A:NM_002116:exon3:c.T397C:p.F133L	rs1059488	.	11.8098
chr6	29943542	29943542	G	-	exonic	frameshift deletion	HLA-A	HLA-A:NM_001242758:exon3:c.618delG:p.D207Tfs*7,HLA-A:NM_002116:exon3:c.618delG:p.D207Tfs*7	rs776875561	ID=COSV65138824;OCCURENCE=3(NS),1(skin)	11.8098
chr6	29943543	29943543	G	T	exonic	nonsynonymous SNV	HLA-A	HLA-A:NM_001242758:exon3:c.G619T:p.D207Y,HLA-A:NM_002116:exon3:c.G619T:p.D207Y	rs62687162	ID=COSV99060793;OCCURENCE=3(lung)	11.8098
chr11	1244025	1244025	A	G	exonic	nonsynonymous SNV	MUC5B	MUC5B:NM_002458:exon31:c.A7145G:p.D2382G	rs549301941	.	11.8098
chr13	25170698	25170698	-	CTCGGGGGGTGCCCGGGGCTT	exonic	nonframeshift insertion	AMER2	AMER2:NM_152704:exon1:c.921_922insAAGCCCCGGGCACCCCCCGAG:p.E307_P308insKPRAPPE	rs531573239	.	11.8098
chr19	50309775	50309776	AG	-	exonic	frameshift deletion	MYH14	MYH14:NM_024729:exon41:c.5973_5974del:p.A1992Pfs*13,MYH14:NM_001077186:exon42:c.5997_5998del:p.A2000Pfs*13,MYH14:NM_001145809:exon43:c.6096_6097del:p.A2033Pfs*13	.	.	11.8098
chr6	30071361	30071361	T	C	exonic	nonsynonymous SNV	RNF39	RNF39:NM_025236:exon4:c.A1013G:p.E338G	rs9261293	ID=COSV54993714;OCCURENCE=1(thyroid)	11.8098
chr6	30163934	30163934	G	C	exonic	nonsynonymous SNV	TRIM15	TRIM15:NM_033229:exon1:c.G250C:p.E84Q	rs17194474	ID=COSV99060369;OCCURENCE=4(lung)	11.8098
chr6	30660090	30660090	T	C	exonic	nonsynonymous SNV	DHX16	DHX16:NM_001164239:exon10:c.A1517G:p.D506G,DHX16:NM_003587:exon10:c.A1697G:p.D566G,DHX16:NM_001363515:exon11:c.A254G:p.D85G	rs9262138	.	11.8098
chrX	16743816	16743816	T	G	exonic	nonsynonymous SNV	SYAP1	SYAP1:NM_032796:exon5:c.T551G:p.M184R	.	.	11.8098
chr2	166903484	166903484	T	C	exonic	startloss	XIRP2	XIRP2:NM_001079810:exon2:c.T2C:p.M1?,XIRP2:NM_001199143:exon2:c.T2C:p.M1?,XIRP2:NM_152381:exon2:c.T2C:p.M1?	rs117360413	ID=COSV99738966;OCCURENCE=1(stomach)	11.8098
chr17	44005715	44005715	A	T	exonic	nonsynonymous SNV	NAGS	NAGS:NM_153006:exon2:c.A505T:p.M169L	rs569174201	ID=COSV53226835;OCCURENCE=1(stomach),1(lung)	11.8098
chr17	55751132	55751132	A	C	exonic	nonsynonymous SNV	PCTP	PCTP:NM_001330377:exon1:c.A29C:p.E10A,PCTP:NM_001330378:exon1:c.A29C:p.E10A,PCTP:NM_021213:exon1:c.A29C:p.E10A	rs12941739	.	11.8098
chr15	70668640	70668640	C	T	exonic	nonsynonymous SNV	UACA	UACA:NM_001008224:exon16:c.G2005A:p.V669I,UACA:NM_018003:exon16:c.G2044A:p.V682I	rs150332740	.	11.8098
chr17	62688862	62688862	C	T	exonic	nonsynonymous SNV	MRC2	MRC2:NM_006039:exon23:c.C3236T:p.A1079V	rs548900140	ID=COSV57637282;OCCURENCE=1(large_intestine),1(endometrium)	11.8098
chr19	54574075	54574075	G	C	splicing	.	LILRA2	.	.	.	11.8098
chr2	95482569	95482569	G	A	exonic	nonsynonymous SNV	TRIM43B	TRIM43B:NM_001164464:exon2:c.C146T:p.P49L	rs551182192	ID=COSV71108716;OCCURENCE=1(upper_aerodigestive_tract)	11.8098
chr16	2119352	2119352	G	A	exonic	nonsynonymous SNV	PKD1	PKD1:NM_000296:exon2:c.C242T:p.A81V,PKD1:NM_001009944:exon2:c.C242T:p.A81V	rs531570028	.	11.8098
chr16	76467370	76467370	T	A	exonic	nonsynonymous SNV	CNTNAP4	CNTNAP4:NM_001322178:exon9:c.T1352A:p.F451Y,CNTNAP4:NM_001322180:exon9:c.T1115A:p.F372Y,CNTNAP4:NM_001322190:exon9:c.T1358A:p.F453Y,CNTNAP4:NM_001322191:exon9:c.T575A:p.F192Y,CNTNAP4:NM_138994:exon9:c.T1283A:p.F428Y,CNTNAP4:NM_001322179:exon10:c.T1502A:p.F501Y,CNTNAP4:NM_001322181:exon10:c.T1499A:p.F500Y,CNTNAP4:NM_001322188:exon10:c.T1502A:p.F501Y,CNTNAP4:NM_033401:exon10:c.T1502A:p.F501Y,CNTNAP…	rs117057578	.	11.8098
chr19	55342811	55342811	A	T	exonic	nonsynonymous SNV	KMT5C	KMT5C:NM_032701:exon4:c.A346T:p.M116L	rs189221845	.	11.8098
chrX	149933716	149933716	A	C	exonic	nonsynonymous SNV	EOLA2	EOLA2:NM_001013845:exon4:c.T159G:p.C53W	rs542089	ID=COSV62207082;OCCURENCE=1(pleura),2(haematopoietic_and_lymphoid_tissue),1(pancreas),20(lung),2(thyroid),1(upper_aerodigestive_tract),5(endometrium)	11.8098
chr2	10662978	10662978	T	C	exonic	nonsynonymous SNV	NOL10	NOL10:NM_001261392:exon8:c.A580G:p.S194G,NOL10:NM_001261394:exon9:c.A658G:p.S220G,NOL10:NM_024894:exon9:c.A658G:p.S220G	rs201462244	ID=COSV62038639;OCCURENCE=1(stomach)	11.8098
chr1	26892513	26892513	C	T	exonic	nonsynonymous SNV	GPATCH3	GPATCH3:NM_022078:exon6:c.G1259A:p.R420Q	rs185178501	.	11.8098
chr1	149784147	149784147	C	T	exonic	nonsynonymous SNV	FCGR1A	FCGR1A:NM_001378805:exon2:c.C176T:p.S59L,FCGR1A:NM_000566:exon3:c.C197T:p.S66L,FCGR1A:NM_001378804:exon3:c.C200T:p.S67L,FCGR1A:NM_001378806:exon3:c.C197T:p.S66L,FCGR1A:NM_001378807:exon3:c.C128T:p.S43L,FCGR1A:NM_001378808:exon3:c.C197T:p.S66L	rs144081076	.	11.8098
chr11	6431359	6431359	C	A	exonic	nonsynonymous SNV	HPX	HPX:NM_000613:exon10:c.G1241T:p.G414V	rs781573050	ID=COSV56419078;OCCURENCE=1(lung)	11.8098
chr20	45000494	45000494	G	A	exonic	nonsynonymous SNV	STK4	STK4:NM_001352385:exon8:c.G934A:p.V312M,STK4:NM_006282:exon8:c.G934A:p.V312M	rs17420378	ID=COSV65670082;OCCURENCE=1(lung)	11.8098
chr11	19149309	19149309	C	T	exonic	nonsynonymous SNV	ZDHHC13	ZDHHC13:NM_001001483:exon4:c.C107T:p.A36V,ZDHHC13:NM_019028:exon5:c.C497T:p.A166V	rs151241426	ID=COSV67982055;OCCURENCE=1(haematopoietic_and_lymphoid_tissue)	11.8098
chr19	11868439	11868439	G	A	exonic	nonsynonymous SNV	ZNF439	ZNF439:NM_001348724:exon3:c.G962A:p.R321H,ZNF439:NM_001348725:exon3:c.G962A:p.R321H,ZNF439:NM_152262:exon3:c.G1370A:p.R457H,ZNF439:NM_001348718:exon4:c.G1394A:p.R465H,ZNF439:NM_001348719:exon4:c.G1385A:p.R462H,ZNF439:NM_001348721:exon4:c.G1331A:p.R444H,ZNF439:NM_001348722:exon4:c.G1229A:p.R410H,ZNF439:NM_001348720:exon5:c.G1331A:p.R444H,ZNF439:NM_001348723:exon5:c.G1229A:p.R410H	rs141562312	ID=COSV58308429;OCCURENCE=1(haematopoietic_and_lymphoid_tissue),1(urinary_tract)	11.8098
chr9	136993784	136993784	C	T	exonic	nonsynonymous SNV	PAXX	PAXX:NM_001329678:exon7:c.C590T:p.A197V	rs193160566	ID=COSV65406418;OCCURENCE=1(cervix),1(stomach)	11.8098
chr7	100999295	100999295	C	A	exonic	nonsynonymous SNV	MUC12	MUC12:NM_001164462:exon2:c.C8732A:p.T2911K	rs78309994	ID=COSV65184309;OCCURENCE=2(upper_aerodigestive_tract)	11.6748
chr20	52084784	52084784	C	T	exonic	nonsynonymous SNV	ZFP64	ZFP64:NM_001319146:exon5:c.G1054A:p.V352M,ZFP64:NM_199427:exon9:c.G1711A:p.V571M	rs61734610	ID=COSV63752153;OCCURENCE=1(breast),1(lung)	7.91503
chrX	24364313	24364336	CTGCTCCTGCTCTAGCTGCTGCTG	-	exonic	nonframeshift deletion	SUPT20HL1	SUPT20HL1:NM_001136234:exon1:c.1631_1654del:p.L564_A571del	rs750763370	.	7.41399
chr9	33796801	33796801	A	C	exonic	nonsynonymous SNV	PRSS3	PRSS3:NM_001197098:exon2:c.A178C:p.T60P,PRSS3:NM_002771:exon2:c.A199C:p.T67P,PRSS3:NM_001197097:exon3:c.A241C:p.T81P	.	.	7.06882
chr17	40363085	40363087	GGC	-	exonic	nonframeshift deletion	GJD3	GJD3:NM_152219:exon1:c.729_731del:p.P248del	rs771166430	.	7.06882
chr1	12893329	12893329	C	G	exonic	nonsynonymous SNV	PRAMEF10	PRAMEF10:NM_001039361:exon4:c.G1012C:p.E338Q	rs202058855	ID=COSV52435884;OCCURENCE=3(upper_aerodigestive_tract)	7.06882
chr14	91273322	91273322	C	T	exonic	nonsynonymous SNV	CCDC88C	CCDC88C:NM_001080414:exon30:c.G5390A:p.R1797H	rs201814255	.	7.06882
chr9	33797831	33797831	G	A	exonic	nonsynonymous SNV	PRSS3	PRSS3:NM_001197098:exon3:c.G182A:p.R61H,PRSS3:NM_002771:exon3:c.G203A:p.R68H,PRSS3:NM_001197097:exon4:c.G245A:p.R82H	rs138654302	ID=COSV61553372;OCCURENCE=1(kidney),1(lung)	6.24416
chr8	143803499	143803499	G	C	exonic	nonsynonymous SNV	SCRIB	SCRIB:NM_015356:exon24:c.C3487G:p.Q1163E,SCRIB:NM_182706:exon24:c.C3487G:p.Q1163E	rs138257744	.	6.24416
chr15	61868675	61868675	C	T	exonic	nonsynonymous SNV	VPS13C	VPS13C:NM_017684:exon79:c.G10718A:p.G3573D,VPS13C:NM_018080:exon79:c.G10718A:p.G3573D,VPS13C:NM_001018088:exon81:c.G10847A:p.G3616D,VPS13C:NM_020821:exon81:c.G10847A:p.G3616D	rs77673743	.	6.24416
chr7	142773456	142773456	G	A	exonic	nonsynonymous SNV	PRSS2	PRSS2:NM_002770:exon3:c.G391A:p.A131T,PRSS2:NM_001303414:exon4:c.G433A:p.A145T	rs201986742	.	6.24416
chr9	39078875	39078875	C	T	exonic	nonsynonymous SNV	CNTNAP3	CNTNAP3:NM_033655:exon22:c.G3488A:p.G1163D	rs75217636	ID=COSV52666368;OCCURENCE=1(liver)	6.24416
chrX	103377474	103377474	-	A	exonic	frameshift insertion	BEX3	BEX3:NM_001282674:exon2:c.224dupA:p.N78Kfs*31	rs748764160	ID=COSV104410228;OCCURENCE=1(meninges)	6.24416
chr14	64782348	64782348	C	T	exonic	nonsynonymous SNV	SPTB	SPTB:NM_001024858:exon19:c.G4208A:p.R1403Q,SPTB:NM_001355436:exon20:c.G4208A:p.R1403Q,SPTB:NM_001355437:exon20:c.G4208A:p.R1403Q	rs17180350	.	6.24416
chr2	99170546	99170546	C	T	exonic	nonsynonymous SNV	MITD1	MITD1:NM_001320419:exon4:c.G497A:p.R166Q,MITD1:NM_001320417:exon5:c.G380A:p.R127Q,MITD1:NM_001320418:exon5:c.G584A:p.R195Q,MITD1:NM_138798:exon5:c.G584A:p.R195Q	rs141265262	ID=COSV56806478;OCCURENCE=1(urinary_tract),1(upper_aerodigestive_tract)	5.44025
chr2	178734746	178734746	C	T	exonic	nonsynonymous SNV	TTN	TTN:NM_133378:exon48:c.G11446A:p.V3816I,TTN:NM_001256850:exon49:c.G14227A:p.V4743I,TTN:NM_001267550:exon51:c.G15178A:p.V5060I	rs72648929	ID=COSV59921618;OCCURENCE=1(large_intestine),2(haematopoietic_and_lymphoid_tissue)	5.44025
chr4	78870983	78870985	CAG	-	exonic	nonframeshift deletion	BMP2K	BMP2K:NM_017593:exon11:c.1432_1434del:p.Q486del,BMP2K:NM_198892:exon11:c.1432_1434del:p.Q486del	rs755543999	ID=COSV58594045;OCCURENCE=1(haematopoietic_and_lymphoid_tissue),2(stomach),1(upper_aerodigestive_tract)	5.44025
chr8	143859072	143859072	C	T	exonic	nonsynonymous SNV	EPPK1	EPPK1:NM_031308:exon2:c.G14182A:p.A4728T	.	.	5.44025
chr17	7848541	7848543	CAC	-	exonic	nonframeshift deletion	KDM6B	KDM6B:NM_001080424:exon11:c.2253_2255del:p.T762del,KDM6B:NM_001348716:exon11:c.2253_2255del:p.T762del	rs773517824	ID=COSV54681507;OCCURENCE=1(central_nervous_system),6(NS),2(kidney),1(urinary_tract),1(skin)	5.44025
chr17	18121606	18121606	A	C	exonic	nonsynonymous SNV	MYO15A	MYO15A:NM_016239:exon2:c.A2806C:p.T936P	.	ID=COSV105066088;OCCURENCE=1(stomach)	5.44025
chr9	41924078	41924078	G	A	exonic	nonsynonymous SNV	CNTNAP3B	CNTNAP3B:NM_001201380:exon16:c.C2381T:p.S794L	.	.	5.44025
chr16	786081	786081	C	A	exonic	nonsynonymous SNV	RPUSD1	RPUSD1:NM_001324412:exon5:c.G421T:p.G141C,RPUSD1:NM_001324086:exon6:c.G817T:p.G273C,RPUSD1:NM_001324410:exon6:c.G430T:p.G144C,RPUSD1:NM_001324413:exon6:c.G421T:p.G141C,RPUSD1:NM_001324414:exon6:c.G421T:p.G141C,RPUSD1:NM_001324415:exon6:c.G421T:p.G141C,RPUSD1:NM_001369658:exon6:c.G760T:p.G254C,RPUSD1:NM_001369659:exon6:c.G430T:p.G144C,RPUSD1:NM_001369660:exon6:c.G421T:p.G141C,RPUSD1:NM_058192:exon…	rs61745562	.	5.44025
chr19	13208878	13208880	GAT	-	exonic	nonframeshift deletion	CACNA1A	CACNA1A:NM_001127221:exon46:c.6659_6661del:p.H2220del,CACNA1A:NM_001127222:exon46:c.6656_6658del:p.H2219del	rs749638821	ID=COSV64198863;OCCURENCE=3(large_intestine),1(stomach),1(haematopoietic_and_lymphoid_tissue),1(lung)	5.44025
chr17	67826151	67826153	GAG	-	exonic	nonframeshift deletion	BPTF	BPTF:NM_004459:exon1:c.427_429del:p.E148del,BPTF:NM_182641:exon1:c.427_429del:p.E148del	rs751039972	ID=COSV58830567;OCCURENCE=1(breast),1(liver),1(large_intestine),1(bone),2(NS),1(stomach)	5.44025
chr17	10457537	10457537	C	T	exonic	nonsynonymous SNV	MYH4	MYH4:NM_017533:exon16:c.G1780A:p.A594T	rs12949680	ID=COSV55112297;OCCURENCE=1(large_intestine),2(haematopoietic_and_lymphoid_tissue),1(urinary_tract)	5.44025
chr19	32649746	32649746	G	A	exonic	nonsynonymous SNV	ANKRD27	ANKRD27:NM_032139:exon3:c.C149T:p.T50I	rs117329175	.	5.44025
chr1	226223871	226223871	C	T	exonic	nonsynonymous SNV	MIXL1	MIXL1:NM_001282402:exon1:c.C190T:p.P64S,MIXL1:NM_031944:exon1:c.C190T:p.P64S	rs530912535	.	5.44025
chr5	39119038	39119038	-	A	splicing	.	FYB1	.	rs769310295	ID=COSV60942899;OCCURENCE=1(liver),1(large_intestine)	5.23377
chr17	7884894	7884896	GAG	-	exonic	nonframeshift deletion	CHD3	CHD3:NM_001005271:exon1:c.88_90del:p.E35del	rs770383628	ID=COSV57874288;OCCURENCE=4(NS),1(haematopoietic_and_lymphoid_tissue),1(urinary_tract)	5.20927
chr18	36031099	36031099	-	A	splicing	.	RPRD1A	.	.	.	4.69412
chr6	143942395	143942395	C	A	exonic	nonsynonymous SNV	PLAGL1	PLAGL1:NM_001317157:exon3:c.G421T:p.A141S,PLAGL1:NM_001317158:exon3:c.G265T:p.A89S,PLAGL1:NM_001289038:exon4:c.G265T:p.A89S,PLAGL1:NM_001289047:exon4:c.G421T:p.A141S,PLAGL1:NM_001317156:exon4:c.G421T:p.A141S,PLAGL1:NM_001289037:exon5:c.G265T:p.A89S,PLAGL1:NM_001289039:exon5:c.G265T:p.A89S,PLAGL1:NM_001289042:exon5:c.G421T:p.A141S,PLAGL1:NM_001080955:exon6:c.G265T:p.A89S,PLAGL1:NM_001080956:exon6:…	rs17847327	ID=COSV52785951;OCCURENCE=1(stomach)	4.69412
chr16	3254463	3254463	C	T	exonic	nonsynonymous SNV	MEFV	MEFV:NM_000243:exon2:c.G605A:p.R202Q	rs224222	ID=COSV54818380;OCCURENCE=1(liver),7(large_intestine),1(urinary_tract)	4.69412
chr3	15571771	15571771	-	G	splicing	.	HACL1	.	rs770099596	.	4.69412
chr4	1816898	1816898	T	C	exonic	nonsynonymous SNV	LETM1	LETM1:NM_012318:exon12:c.A1760G:p.K587R	rs115233072	ID=COSV57103897;OCCURENCE=1(haematopoietic_and_lymphoid_tissue)	4.69412
chr1	149079180	149079180	G	A	exonic	nonsynonymous SNV	NBPF9	NBPF9:NM_001037675:exon4:c.C320T:p.T107M,NBPF9:NM_001277444:exon4:c.C320T:p.T107M	.	ID=COSV64995928;OCCURENCE=1(liver),1(kidney)	4.4344
chr2	97211732	97211733	TC	-	exonic	frameshift deletion	ANKRD36	ANKRD36:NM_001354587:exon58:c.3460_3461del:p.S1154Wfs*16	rs141478865	ID=COSV70401506;OCCURENCE=1(lung)	4.24706
chr16	88430123	88430123	C	G	exonic	nonsynonymous SNV	ZNF469	ZNF469:NM_001367624:exon3:c.C2653G:p.L885V	rs139653501	.	4.19226
chr14	64074105	64074105	A	G	exonic	nonsynonymous SNV	SYNE2	SYNE2:NM_015180:exon53:c.A10835G:p.Q3612R,SYNE2:NM_182914:exon53:c.A10835G:p.Q3612R	rs78110192	.	4.19226
chr19	40214003	40214003	C	G	exonic	nonsynonymous SNV	MAP3K10	MAP3K10:NM_002446:exon9:c.C2324G:p.S775C	.	.	4.05081
chr15	65411287	65411287	C	G	exonic	nonsynonymous SNV	IGDCC4	IGDCC4:NM_020962:exon2:c.G154C:p.A52P	rs34355056	ID=COSV61535725;OCCURENCE=1(large_intestine),1(central_nervous_system)	4.05081
chr7	151141916	151141916	A	T	exonic	nonsynonymous SNV	AGAP3	AGAP3:NM_001281300:exon12:c.A830T:p.E277V,AGAP3:NM_001350102:exon12:c.A1514T:p.E505V,AGAP3:NM_001350104:exon13:c.A476T:p.E159V,AGAP3:NM_031946:exon14:c.A1823T:p.E608V,AGAP3:NM_001350103:exon15:c.A785T:p.E262V	.	.	3.86524
chr10	13656923	13656923	-	CGC	exonic	nonframeshift insertion	FRMD4A	FRMD4A:NM_001318338:exon11:c.1738_1739insGCG:p.G579_D580insG,FRMD4A:NM_001318336:exon21:c.2713_2714insGCG:p.G904_D905insG,FRMD4A:NM_001318337:exon21:c.2764_2765insGCG:p.G921_D922insG,FRMD4A:NM_018027:exon22:c.2665_2666insGCG:p.G888_D889insG	rs536647518	ID=COSV62264171;OCCURENCE=1(ovary)	3.71111
chr1	37891406	37891406	A	G	exonic	nonsynonymous SNV	INPP5B	INPP5B:NM_001297434:exon2:c.T89C:p.M30T,INPP5B:NM_001365822:exon7:c.T515C:p.M172T,INPP5B:NM_001365825:exon7:c.T224C:p.M75T,INPP5B:NM_001365820:exon8:c.T581C:p.M194T,INPP5B:NM_001365821:exon8:c.T575C:p.M192T,INPP5B:NM_005540:exon8:c.T581C:p.M194T,INPP5B:NM_001365823:exon9:c.T386C:p.M129T,INPP5B:NM_001365824:exon9:c.T386C:p.M129T	rs143331871	.	3.71111
chr6	31271330	31271330	C	G	exonic	nonsynonymous SNV	HLA-C	HLA-C:NM_001243042:exon3:c.G362C:p.R121T,HLA-C:NM_002117:exon3:c.G362C:p.R121T	rs2308567	ID=COSV66112667;OCCURENCE=1(thyroid),1(upper_aerodigestive_tract)	3.67739
chr6	31625592	31625592	G	A	exonic	nonsynonymous SNV	PRRC2A	PRRC2A:NM_004638:exon7:c.G740A:p.R247H,PRRC2A:NM_080686:exon7:c.G740A:p.R247H	rs114452424	.	3.67739
chr2	186646739	186646739	A	G	exonic	nonsynonymous SNV	ITGAV	ITGAV:NM_001145000:exon11:c.A1105G:p.I369V,ITGAV:NM_001144999:exon13:c.A1075G:p.I359V,ITGAV:NM_002210:exon13:c.A1213G:p.I405V	rs3738918	.	3.67739
chr19	1827022	1827024	GGA	-	exonic	nonframeshift deletion	REXO1	REXO1:NM_020695:exon2:c.1765_1767del:p.S589del	rs756900102	ID=COSV50075340;OCCURENCE=1(breast),2(large_intestine),2(bone),1(NS),1(stomach),1(prostate),1(thymus)	3.51343
chr16	86510605	86510607	CGG	-	exonic	nonframeshift deletion	FOXF1	FOXF1:NM_001451:exon1:c.36_38del:p.G23del	rs751158767	ID=COSV52285864;OCCURENCE=1(bone),3(stomach),1(urinary_tract)	3.51064
chr6	31356301	31356301	G	T	exonic	nonsynonymous SNV	HLA-B	HLA-B:NM_005514:exon3:c.C485A:p.T162K	rs1050368	ID=COSV69520222;OCCURENCE=1(oesophagus),7(central_nervous_system),10(soft_tissue),3(pancreas),1(prostate),1(lung),2(upper_aerodigestive_tract)	3.31373
chr22	28679629	28679629	G	A	exonic	nonsynonymous SNV	TTC28	TTC28:NM_001145418:exon1:c.C95T:p.S32L	rs188789710	ID=COSV67422682;OCCURENCE=2(large_intestine),1(thyroid)	3.31373
chr17	40818912	40818914	GCC	-	exonic	nonframeshift deletion	KRT10	KRT10:NM_000421:exon7:c.1621_1623del:p.G541del,KRT10:NM_001379366:exon7:c.1621_1623del:p.G541del	rs759327325	.	3.31373
chr19	49022974	49022974	T	G	exonic	nonsynonymous SNV	CGB3	CGB3:NM_000737:exon3:c.A410C:p.D137A	rs200199557	.	3.31373
chr1	16760156	16760156	C	T	exonic	nonsynonymous SNV	MST1L	MST1L:NM_001271733:exon5:c.G592A:p.G198S	rs569755712	.	3.31373
chr7	142772154	142772154	G	T	exonic	nonsynonymous SNV	PRSS2	PRSS2:NM_001303414:exon2:c.G146T:p.G49V,PRSS2:NM_002770:exon2:c.G146T:p.G49V	rs776650417	.	3.23916
chr17	7847826	7847826	G	C	exonic	nonsynonymous SNV	KDM6B	KDM6B:NM_001080424:exon11:c.G1538C:p.R513P,KDM6B:NM_001348716:exon11:c.G1538C:p.R513P	.	ID=COSV54677633;OCCURENCE=4(thyroid)	3.11335
chr4	9268602	9268602	G	A	exonic	stopgain	USP17L20;USP17L22	USP17L20:NM_001256861:exon1:c.G984A:p.W328X,USP17L22:NM_001256863:exon1:c.G984A:p.W328X	rs753767503	ID=COSV72561707;OCCURENCE=3(haematopoietic_and_lymphoid_tissue),1(lung),2(thyroid)	3.07702
chr7	100884419	100884421	AGG	-	exonic	nonframeshift deletion	SRRT	SRRT:NM_001128852:exon7:c.809_811del:p.E275del,SRRT:NM_001128853:exon7:c.809_811del:p.E275del,SRRT:NM_001128854:exon7:c.809_811del:p.E275del,SRRT:NM_015908:exon7:c.809_811del:p.E275del	rs751707381	ID=COSV61450955;OCCURENCE=1(large_intestine),5(NS),1(haematopoietic_and_lymphoid_tissue),1(stomach),2(skin),1(endometrium)	3
chr6	32522149	32522149	-	CCCGTAGAG	exonic	nonframeshift insertion	HLA-DRB5	HLA-DRB5:NM_002125:exon2:c.125_126insCTCTACGGG:p.Y42_E43insSTG	rs745428760	.	2.93553
chr21	44592357	44592357	T	G	exonic	nonsynonymous SNV	KRTAP10-6	KRTAP10-6:NM_198688:exon1:c.A128C:p.E43A	rs781839620	.	2.93453
chr6	32641522	32641522	A	-	exonic	stopgain	HLA-DQA1	HLA-DQA1:NM_002122:exon2:c.295delA:p.M99*	rs199556640	ID=COSV58237981;OCCURENCE=1(large_intestine),1(pancreas),1(lung),2(upper_aerodigestive_tract)	2.856
chr6	32641519	32641519	-	G	exonic	frameshift insertion	HLA-DQA1	HLA-DQA1:NM_002122:exon2:c.292_293insG:p.I98Sfs*4	rs9282026	ID=COSV58237974;OCCURENCE=1(large_intestine),1(pancreas),1(lung),2(upper_aerodigestive_tract)	2.84777
chr11	134208953	134208953	-	A	splicing	.	NCAPD3	.	rs754223024	ID=COSV73257996;OCCURENCE=1(large_intestine),5(prostate)	2.70264
chr6	32641500	32641501	GG	-	exonic	frameshift deletion	HLA-DQA1	HLA-DQA1:NM_002122:exon2:c.273_274del:p.A92Kfs*9	rs758294111	.	2.6576
chr17	41105831	41105831	A	C	exonic	nonsynonymous SNV	KRTAP4-9;LOC100996750	KRTAP4-9:NM_001146041:exon1:c.A443C:p.N148T,LOC100996750:NM_001365252:exon2:c.A428C:p.N143T	rs75392608	ID=COSV66949467;OCCURENCE=1(breast),1(oesophagus),1(large_intestine),1(bone),1(haematopoietic_and_lymphoid_tissue),1(kidney),3(lung),4(thyroid),1(small_intestine)	1.92989
chr8	142542402	142542402	G	C	exonic	nonsynonymous SNV	ADGRB1	ADGRB1:NM_001702:exon28:c.G4168C:p.A1390P	.	ID=COSV105176581;OCCURENCE=2(stomach)	0.533101
chr14	103521994	103521994	G	C	exonic	nonsynonymous SNV	CKB	CKB:NM_001362531:exon3:c.C377G:p.A126G	.	.	0.509154
chr8	142542421	142542421	G	C	exonic	nonsynonymous SNV	ADGRB1	ADGRB1:NM_001702:exon28:c.G4187C:p.R1396P	.	ID=COSV105176740;OCCURENCE=1(stomach)	0.464151
chr2	210315042	210315042	T	-	exonic	startloss	MYL1	MYL1:NM_079420:exon1:c.1delA:p.M1?	rs751314196	ID=COSV61681242;OCCURENCE=2(breast),1(peritoneum),1(liver),3(oesophagus),4(meninges),19(large_intestine),4(biliary_tract),3(haematopoietic_and_lymphoid_tissue),5(stomach),2(pancreas),1(skin),1(prostate),2(small_intestine)	0.464151
chrX	153804647	153804647	G	C	exonic	nonsynonymous SNV	PDZD4	PDZD4:NM_001303514:exon6:c.C689G:p.A230G,PDZD4:NM_001303512:exon8:c.C1034G:p.A345G,PDZD4:NM_001303515:exon8:c.C791G:p.A264G,PDZD4:NM_001303516:exon8:c.C773G:p.A258G,PDZD4:NM_032512:exon8:c.C1016G:p.A339G,PDZD4:NM_001303513:exon9:c.C728G:p.A243G	.	.	0.406783
chr7	105614355	105614357	GAG	-	exonic	nonframeshift deletion	ATXN7L1	ATXN7L1:NM_138495:exon8:c.1605_1607del:p.S537del,ATXN7L1:NM_001318229:exon10:c.1329_1331del:p.S445del,ATXN7L1:NM_001385596:exon10:c.1977_1979del:p.S661del,ATXN7L1:NM_020725:exon10:c.1977_1979del:p.S661del	rs150182467	ID=COSV66300742;OCCURENCE=1(lung),1(endometrium)	0.404082
chr11	126267174	126267174	C	G	splicing	.	SRPRA	.	.	.	0.403619
chr15	84240147	84240147	C	T	exonic	nonsynonymous SNV	GOLGA6L4	GOLGA6L4:NM_001267536:exon6:c.C793T:p.R265C	rs76217437	.	0.386464
chr1	152214223	152214223	T	A	exonic	nonsynonymous SNV	HRNR	HRNR:NM_001009931:exon3:c.A7406T:p.Q2469L	rs773518265	ID=COSV64256860;OCCURENCE=3(breast),1(upper_aerodigestive_tract)	0.37799
chr9	77922196	77922196	T	A	exonic	nonsynonymous SNV	GNAQ	GNAQ:NM_002072:exon2:c.A286T:p.T96S	rs753716491	ID=COSV54106107;OCCURENCE=3(breast),7(liver),2(oesophagus),1(meninges),15(large_intestine),3(biliary_tract),2(ovary),1(stomach),5(haematopoietic_and_lymphoid_tissue),1(kidney),6(urinary_tract),1(soft_tissue),2(pancreas),6(skin),4(prostate),5(lung),2(thyroid),1(thymus)	0.376721
chr14	103522007	103522007	G	C	exonic	nonsynonymous SNV	CKB	CKB:NM_001362531:exon3:c.C364G:p.R122G	.	.	0.342077
chr19	54595789	54595789	C	G	exonic	nonsynonymous SNV	LILRA1	LILRA1:NM_001278319:exon5:c.C812G:p.P271R,LILRA1:NM_006863:exon6:c.C812G:p.P271R	rs1006660661	.	0.331398
chr19	4818283	4818283	G	A	exonic	nonsynonymous SNV	TICAM1	TICAM1:NM_182919:exon2:c.C95T:p.T32I,TICAM1:NM_001385678:exon3:c.C53T:p.T18I	rs79591246	ID=COSV50230355;OCCURENCE=1(haematopoietic_and_lymphoid_tissue),2(lung)	0.329455
chr15	23440323	23440329	TGCTCCT	-	exonic	frameshift deletion	GOLGA6L2	GOLGA6L2:NM_001304388:exon8:c.2146_2152del:p.R716Gfs*260	rs772487823	.	0.325288
chr1	201386873	201386873	C	-	exonic	frameshift deletion	LAD1	LAD1:NM_005558:exon3:c.488delG:p.G163Afs*56	rs35016536	.	0.30101
chr6	2970757	2970757	C	A	splicing	.	SERPINB6	.	.	.	0.283358
chr19	36892351	36892351	T	G	exonic	nonsynonymous SNV	ZNF829	ZNF829:NM_001037232:exon6:c.A440C:p.Q147P,ZNF829:NM_001171979:exon6:c.A683C:p.Q228P	rs74941316	ID=COSV99063511;OCCURENCE=1(lung)	0.278834
chr4	41745973	41745987	GCTGCCGCCGCTGCC	-	exonic	nonframeshift deletion	PHOX2B	PHOX2B:NM_003924:exon3:c.765_779del:p.A256_A260del	rs761018157	ID=COSV56929896;OCCURENCE=1(stomach),1(gastrointestinal_tract_(site_indeterminate))	0.278834
chr19	1108305	1108305	G	C	exonic	nonsynonymous SNV	SBNO2	SBNO2:NM_001100122:exon29:c.C3845G:p.A1282G,SBNO2:NM_014963:exon32:c.C4016G:p.A1339G	.	.	0.271867
chr1	154869723	154869723	-	GCTGCTGCTGCTGCTGCTGCT	exonic	nonframeshift insertion	KCNN3	KCNN3:NM_001204087:exon1:c.241_242insAGCAGCAGCAGCAGCAGCAGC:p.Q80_P81insQQQQQQQ,KCNN3:NM_002249:exon1:c.241_242insAGCAGCAGCAGCAGCAGCAGC:p.Q80_P81insQQQQQQQ	rs3831942	ID=COSV55219110;OCCURENCE=1(stomach),1(thyroid)	0.244472
chr10	17111024	17111024	C	T	exonic	nonsynonymous SNV	CUBN	CUBN:NM_001081:exon9:c.G910A:p.E304K	rs78201384	ID=COSV64715249;OCCURENCE=1(large_intestine),1(stomach),1(haematopoietic_and_lymphoid_tissue),1(urinary_tract),1(skin),6(upper_aerodigestive_tract)	0.244472
chr19	1108311	1108311	G	C	exonic	nonsynonymous SNV	SBNO2	SBNO2:NM_001100122:exon29:c.C3839G:p.A1280G,SBNO2:NM_014963:exon32:c.C4010G:p.A1337G	.	.	0.244472
chr1	74463486	74463486	T	C	exonic	nonsynonymous SNV	FPGT-TNNI3K;TNNI3K	TNNI3K:NM_015978:exon21:c.T2057C:p.I686T,FPGT-TNNI3K:NM_001112808:exon23:c.T2360C:p.I787T,FPGT-TNNI3K:NM_001199327:exon23:c.T2360C:p.I787T	rs3737564	.	0.244472
chr12	99655173	99655173	A	G	exonic	nonsynonymous SNV	ANKS1B	ANKS1B:NM_001352185:exon9:c.T1166C:p.V389A,ANKS1B:NM_001352186:exon9:c.T1166C:p.V389A,ANKS1B:NM_001352187:exon9:c.T1166C:p.V389A,ANKS1B:NM_001352188:exon9:c.T1166C:p.V389A,ANKS1B:NM_152788:exon9:c.T1166C:p.V389A	rs79164944	.	0.244472
chr2	99018285	99018285	T	G	exonic	nonsynonymous SNV	TSGA10	TSGA10:NM_001349013:exon16:c.A1660C:p.T554P,TSGA10:NM_001349014:exon16:c.A1660C:p.T554P,TSGA10:NM_001349012:exon18:c.A1987C:p.T663P,TSGA10:NM_182911:exon19:c.A1987C:p.T663P,TSGA10:NM_025244:exon20:c.A1987C:p.T663P	rs148816283	ID=COSV61822500;OCCURENCE=1(haematopoietic_and_lymphoid_tissue)	0.244472
chr12	113154501	113154501	-	C	exonic	frameshift insertion	CFAP73	CFAP73:NM_001144872:exon5:c.557dupC:p.E187Gfs*116	rs200344876	.	0.244472
chr9	34635682	34635682	G	A	exonic	nonsynonymous SNV	SIGMAR1	SIGMAR1:NM_147157:exon3:c.C529T:p.R177W,SIGMAR1:NM_001282206:exon4:c.C322T:p.R108W,SIGMAR1:NM_001282207:exon4:c.C562T:p.R188W,SIGMAR1:NM_005866:exon4:c.C622T:p.R208W	rs11559048	.	0.244472
chr12	6643610	6643610	T	C	exonic	nonsynonymous SNV	ACRBP	ACRBP:NM_032489:exon6:c.A1006G:p.T336A	rs3741923	.	0.244472
chr17	15438015	15438015	C	T	exonic	nonsynonymous SNV	CDRT4	CDRT4:NM_001204477:exon4:c.G217A:p.V73I	rs3744332	.	0.244472
chr2	74465163	74465163	G	C	exonic	nonsynonymous SNV	MOGS	MOGS:NM_006302:exon1:c.C85G:p.R29G	rs369653963	.	0.218371
chr11	1244642	1244642	G	A	exonic	nonsynonymous SNV	MUC5B	MUC5B:NM_002458:exon31:c.G7762A:p.G2588R	rs200110372	ID=COSV71589816;OCCURENCE=3(breast),2(liver),2(large_intestine),1(biliary_tract),2(haematopoietic_and_lymphoid_tissue),2(skin),1(lung),2(thyroid)	0.208732
chr5	38493772	38493772	T	C	exonic	nonsynonymous SNV	LIFR	LIFR:NM_001127671:exon14:c.A1899G:p.I633M,LIFR:NM_001364297:exon14:c.A1899G:p.I633M,LIFR:NM_001364298:exon14:c.A1899G:p.I633M,LIFR:NM_002310:exon14:c.A1899G:p.I633M	rs2303743	.	0.19681
chr10	98209718	98209718	A	C	exonic	nonsynonymous SNV	R3HCC1L	R3HCC1L:NM_001351016:exon2:c.A1604C:p.D535A,R3HCC1L:NM_001351013:exon3:c.A1604C:p.D535A,R3HCC1L:NM_001256620:exon4:c.A1604C:p.D535A,R3HCC1L:NM_001351012:exon4:c.A1604C:p.D535A,R3HCC1L:NM_001351017:exon4:c.A1604C:p.D535A,R3HCC1L:NM_014472:exon4:c.A1604C:p.D535A,R3HCC1L:NM_001256619:exon5:c.A1604C:p.D535A,R3HCC1L:NM_001351015:exon5:c.A1604C:p.D535A,R3HCC1L:NM_138469:exon5:c.A1604C:p.D535A,R3HCC1L:N…	rs34494334	ID=COSV54400767;OCCURENCE=1(pancreas),2(lung)	0.19681
chr19	17455668	17455668	G	-	exonic	frameshift deletion	NXNL1	NXNL1:NM_138454:exon2:c.618delC:p.A208Pfs*56	.	.	0.188304
chr1	196743490	196743490	T	C	exonic	nonsynonymous SNV	CFH	CFH:NM_000186:exon20:c.T3172C:p.Y1058H	rs55679475	ID=COSV66406832;OCCURENCE=1(oesophagus),1(stomach)	0.188304
chr1	196743496	196743496	G	C	exonic	nonsynonymous SNV	CFH	CFH:NM_000186:exon20:c.G3178C:p.V1060L	rs55771831	ID=COSV66406838;OCCURENCE=1(oesophagus),1(stomach)	0.188304
chr11	376515	376519	AGCAG	-	exonic	frameshift deletion	B4GALNT4	B4GALNT4:NM_178537:exon14:c.1392_1396del:p.A465Pfs*211	.	.	0.188304
chr3	124796651	124796651	T	C	exonic	nonsynonymous SNV	ITGB5	ITGB5:NM_001354766:exon9:c.A971G:p.N324S,ITGB5:NM_001354764:exon10:c.A1106G:p.N369S,ITGB5:NM_001354765:exon10:c.A1106G:p.N369S,ITGB5:NM_002213:exon10:c.A1430G:p.N477S	rs2291087	ID=COSV56150722;OCCURENCE=3(lung)	0.188304
chr3	124796799	124796799	A	C	exonic	nonsynonymous SNV	ITGB5	ITGB5:NM_001354766:exon9:c.T823G:p.L275V,ITGB5:NM_001354764:exon10:c.T958G:p.L320V,ITGB5:NM_001354765:exon10:c.T958G:p.L320V,ITGB5:NM_002213:exon10:c.T1282G:p.L428V	rs2291090	ID=COSV56150737;OCCURENCE=2(lung)	0.188304
chr12	124336867	124336867	G	A	exonic	nonsynonymous SNV	NCOR2	NCOR2:NM_001077261:exon39:c.C5971T:p.P1991S,NCOR2:NM_001206654:exon39:c.C5971T:p.P1991S,NCOR2:NM_006312:exon40:c.C6001T:p.P2001S	rs2230944	ID=COSV62297394;OCCURENCE=2(soft_tissue)	0.188304
chr12	124336870	124336870	C	T	exonic	nonsynonymous SNV	NCOR2	NCOR2:NM_001077261:exon39:c.G5968A:p.A1990T,NCOR2:NM_001206654:exon39:c.G5968A:p.A1990T,NCOR2:NM_006312:exon40:c.G5998A:p.A2000T	rs2227277	.	0.188304
chr7	127584363	127584363	C	T	exonic	nonsynonymous SNV	GCC1	GCC1:NM_024523:exon1:c.G820A:p.A274T	rs34887879	ID=COSV50001104;OCCURENCE=1(haematopoietic_and_lymphoid_tissue)	0.188304
chr7	127584922	127584922	G	C	exonic	nonsynonymous SNV	GCC1	GCC1:NM_024523:exon1:c.C261G:p.C87W	rs2285348	.	0.188304
chr16	4752422	4752422	G	A	exonic	nonsynonymous SNV	ZNF500	ZNF500:NM_021646:exon6:c.C1397T:p.P466L	rs181865961	.	0.188304
chr11	59212337	59212337	C	T	exonic	nonsynonymous SNV	MPEG1	MPEG1:NM_001039396:exon1:c.G529A:p.D177N	rs146004268	ID=COSV57092870;OCCURENCE=1(lung)	0.188304
chr4	112431526	112431526	C	T	exonic	nonsynonymous SNV	ALPK1	ALPK1:NM_001253884:exon10:c.C1745T:p.P582L,ALPK1:NM_001102406:exon11:c.C1979T:p.P660L,ALPK1:NM_025144:exon11:c.C1979T:p.P660L	rs35389530	ID=COSV51590165;OCCURENCE=1(haematopoietic_and_lymphoid_tissue)	0.188304
chr18	6890539	6890539	G	T	exonic	nonsynonymous SNV	ARHGAP28	ARHGAP28:NM_001010000:exon13:c.G1367T:p.R456L,ARHGAP28:NM_001366230:exon14:c.G1844T:p.R615L,ARHGAP28:NM_001366231:exon14:c.G1844T:p.R615L	rs74414891	.	0.188304
chr11	7695615	7695615	C	G	exonic	nonsynonymous SNV	OVCH2	OVCH2:NM_198185:exon11:c.G1237C:p.G413R	rs3925027	.	0.188304
chr11	7695710	7695710	C	T	exonic	nonsynonymous SNV	OVCH2	OVCH2:NM_198185:exon11:c.G1142A:p.G381E	rs3925028	ID=COSV101491957;OCCURENCE=1(haematopoietic_and_lymphoid_tissue),1(skin)	0.188304
chr12	8047962	8047964	CAG	-	exonic	nonframeshift deletion	FOXJ2	FOXJ2:NM_018416:exon7:c.898_900del:p.Q306del	rs372118289	ID=COSV50817630;OCCURENCE=2(meninges),1(large_intestine),1(central_nervous_system),1(NS),1(haematopoietic_and_lymphoid_tissue),1(upper_aerodigestive_tract),1(endometrium)	0.188304
chr19	48874167	48874167	G	A	exonic	nonsynonymous SNV	PPP1R15A	PPP1R15A:NM_014330:exon2:c.G934A:p.G312S	rs11541192	ID=COSV52338645;OCCURENCE=1(skin)	0.188304
chr11	376510	376510	G	C	exonic	nonsynonymous SNV	B4GALNT4	B4GALNT4:NM_178537:exon14:c.G1387C:p.A463P	.	.	0.178698
chr12	132144072	132144074	CCG	-	exonic	nonframeshift deletion	DDX51	DDX51:NM_175066:exon1:c.223_225del:p.R75del	rs764690188	ID=COSV105199542;OCCURENCE=1(kidney)	0.178698
chr1	206685271	206685271	C	G	exonic	nonsynonymous SNV	MAPKAPK2	MAPKAPK2:NM_004759:exon1:c.C42G:p.F14L,MAPKAPK2:NM_032960:exon1:c.C42G:p.F14L	.	.	0.164087
chr9	128720441	128720441	C	T	exonic	nonsynonymous SNV	PKN3	PKN3:NM_001317926:exon22:c.C2461T:p.R821C	rs7874787	ID=COSV52580634;OCCURENCE=1(lung)	0.164087
chr14	104940990	104940990	G	A	exonic	nonsynonymous SNV	AHNAK2	AHNAK2:NM_001350929:exon7:c.C14161T:p.P4721S,AHNAK2:NM_138420:exon7:c.C14461T:p.P4821S	rs77215854	ID=COSV60916903;OCCURENCE=2(haematopoietic_and_lymphoid_tissue)	0.164087
chr14	104953212	104953212	G	T	exonic	nonsynonymous SNV	AHNAK2	AHNAK2:NM_001350929:exon7:c.C1939A:p.P647T,AHNAK2:NM_138420:exon7:c.C2239A:p.P747T	rs117125675	ID=COSV60916969;OCCURENCE=1(biliary_tract),1(haematopoietic_and_lymphoid_tissue)	0.164087
chr14	104953273	104953273	C	G	exonic	nonsynonymous SNV	AHNAK2	AHNAK2:NM_001350929:exon7:c.G1878C:p.Q626H,AHNAK2:NM_138420:exon7:c.G2178C:p.Q726H	rs117226478	ID=COSV60916975;OCCURENCE=1(haematopoietic_and_lymphoid_tissue)	0.164087
chr21	44592351	44592351	G	C	exonic	nonsynonymous SNV	KRTAP10-6	KRTAP10-6:NM_198688:exon1:c.C134G:p.P45R	rs367621282	.	0.164087
chr21	44592352	44592352	G	T	exonic	nonsynonymous SNV	KRTAP10-6	KRTAP10-6:NM_198688:exon1:c.C133A:p.P45T	rs782065435	.	0.164087
chr5	13718909	13718909	G	A	exonic	nonsynonymous SNV	DNAH5	DNAH5:NM_001369:exon72:c.C12472T:p.R4158W	rs3756672	ID=COSV99447099;OCCURENCE=1(stomach),1(skin)	0.164087
chr19	9414321	9414321	G	A	exonic	nonsynonymous SNV	ZNF266	ZNF266:NM_001370390:exon8:c.C604T:p.R202C,ZNF266:NM_001370379:exon9:c.C604T:p.R202C,ZNF266:NM_001370380:exon9:c.C604T:p.R202C,ZNF266:NM_001370385:exon9:c.C805T:p.R269C,ZNF266:NM_001370388:exon9:c.C604T:p.R202C,ZNF266:NM_001370396:exon9:c.C604T:p.R202C,ZNF266:NM_001370376:exon10:c.C604T:p.R202C,ZNF266:NM_001370381:exon10:c.C604T:p.R202C,ZNF266:NM_001370382:exon10:c.C604T:p.R202C,ZNF266:NM_00137038…	rs74351326	.	0.164087
chr7	117664780	117664780	G	C	exonic	nonsynonymous SNV	CFTR	CFTR:NM_000492:exon25:c.G4056C:p.Q1352H	rs113857788	ID=COSV99134274;OCCURENCE=1(stomach)	0.164087
chr19	49149631	49149631	G	T	exonic	nonsynonymous SNV	PPFIA3	PPFIA3:NM_003660:exon28:c.G3439T:p.A1147S	rs183892712	.	0.164087
chr6	33199368	33199368	A	G	exonic	nonsynonymous SNV	RXRB	RXRB:NM_001270401:exon2:c.T284C:p.V95A,RXRB:NM_021976:exon2:c.T284C:p.V95A	rs17847931	.	0.144968
chr14	77027513	77027513	C	T	exonic	nonsynonymous SNV	IRF2BPL	IRF2BPL:NM_024496:exon1:c.G280A:p.A94T	.	.	0.144968
chr22	24321669	24321669	C	T	exonic	nonsynonymous SNV	SPECC1L	SPECC1L:NM_001145468:exon4:c.C689T:p.T230I,SPECC1L:NM_001254732:exon4:c.C689T:p.T230I,SPECC1L:NM_015330:exon5:c.C689T:p.T230I	rs117220882	.	0.144968
chr12	7793044	7793044	G	T	exonic	nonsynonymous SNV	NANOG	NANOG:NM_001297698:exon2:c.G246T:p.K82N,NANOG:NM_024865:exon2:c.G246T:p.K82N	rs2889551	ID=COSV57550829;OCCURENCE=2(pancreas),1(thyroid),16(upper_aerodigestive_tract)	0.144968
chr12	77029839	77029839	T	C	exonic	nonsynonymous SNV	E2F7	E2F7:NM_203394:exon10:c.A1876G:p.M626V	rs3829295	ID=COSV59742182;OCCURENCE=1(lung)	0.12949
chr8	11331413	11331413	T	C	exonic	nonsynonymous SNV	SLC35G5	SLC35G5:NM_054028:exon1:c.T307C:p.W103R	rs76944947	ID=COSV55310733;OCCURENCE=2(breast),1(liver),3(large_intestine),1(NS),2(haematopoietic_and_lymphoid_tissue),3(urinary_tract),1(pancreas),1(skin),6(lung),2(thyroid),1(eye)	0.0968161
chr1	206685275	206685275	G	-	exonic	frameshift deletion	MAPKAPK2	MAPKAPK2:NM_004759:exon1:c.46delG:p.A16Pfs*120,MAPKAPK2:NM_032960:exon1:c.46delG:p.A16Pfs*120	.	.	0.0867052
chr1	215647671	215647671	C	G	exonic	nonsynonymous SNV	USH2A	USH2A:NM_206933:exon67:c.G14642C:p.S4881T	rs200949691	ID=COSV56333408;OCCURENCE=1(lung)	0.0867052
chr7	144366375	144366375	G	A	exonic	nonsynonymous SNV	ARHGEF5	ARHGEF5:NM_005435:exon3:c.G3175A:p.E1059K	rs778970525	.	0.0867052
chr1	144423164	144423164	T	A	exonic	nonsynonymous SNV	NBPF15	NBPF15:NM_001385447:exon16:c.A1637T:p.Q546L,NBPF15:NM_001385417:exon17:c.A1862T:p.Q621L,NBPF15:NM_001385446:exon17:c.A1637T:p.Q546L,NBPF15:NM_001385405:exon18:c.A1862T:p.Q621L,NBPF15:NM_001385448:exon18:c.A1946T:p.Q649L,NBPF15:NM_001385410:exon19:c.A1862T:p.Q621L,NBPF15:NM_001385413:exon19:c.A1862T:p.Q621L,NBPF15:NM_001385416:exon19:c.A1862T:p.Q621L,NBPF15:NM_001385432:exon19:c.A1862T:p.Q621L,NBP…	rs6660068	.	0.0867052
chr3	113604951	113604951	T	A	exonic	nonsynonymous SNV	SIDT1	SIDT1:NM_001322296:exon12:c.T1193A:p.I398N,SIDT1:NM_001322295:exon13:c.T1295A:p.I432N,SIDT1:NM_001322297:exon13:c.T926A:p.I309N,SIDT1:NM_001322298:exon13:c.T836A:p.I279N,SIDT1:NM_001322300:exon13:c.T98A:p.I33N,SIDT1:NM_001308350:exon14:c.T1379A:p.I460N,SIDT1:NM_001322294:exon14:c.T1379A:p.I460N,SIDT1:NM_001322299:exon14:c.T638A:p.I213N,SIDT1:NM_017699:exon14:c.T1379A:p.I460N	rs3732795	ID=COSV53499439;OCCURENCE=1(large_intestine),2(haematopoietic_and_lymphoid_tissue),1(stomach)	0.0867052
chr5	157162890	157162890	C	T	exonic	nonsynonymous SNV	FAM71B	FAM71B:NM_130899:exon2:c.G1375A:p.D459N	rs140911228	.	0.0867052
chr15	93002203	93002203	-	A	exonic	frameshift insertion	CHD2	CHD2:NM_001271:exon33:c.4165dupA:p.Q1392Tfs*17	rs864309546	ID=COSV67706917;OCCURENCE=1(breast),3(meninges),1(NS),1(kidney),5(prostate),1(upper_aerodigestive_tract),1(small_intestine)	0.0867052
chr6	97064721	97064721	A	C	exonic	nonsynonymous SNV	KLHL32	KLHL32:NM_001323263:exon3:c.A214C:p.I72L,KLHL32:NM_001323264:exon3:c.A214C:p.I72L,KLHL32:NM_001286250:exon4:c.A298C:p.I100L,KLHL32:NM_001286252:exon5:c.A406C:p.I136L,KLHL32:NM_001323253:exon5:c.A406C:p.I136L,KLHL32:NM_001323254:exon5:c.A406C:p.I136L,KLHL32:NM_001323255:exon5:c.A406C:p.I136L,KLHL32:NM_001323256:exon5:c.A406C:p.I136L,KLHL32:NM_001323257:exon5:c.A406C:p.I136L,KLHL32:NM_001323259:exo…	.	.	0.0867052
chr8	64581463	64581463	-	GCA	exonic	nonframeshift insertion	BHLHE22	BHLHE22:NM_152414:exon1:c.673_674insGCA:p.S234_K235insS	rs34265378	ID=COSV58861283;OCCURENCE=1(large_intestine),1(NS),1(stomach),1(thyroid),4(upper_aerodigestive_tract)	0.0867052
chr14	64024964	64024964	A	G	exonic	nonsynonymous SNV	SYNE2	SYNE2:NM_015180:exon40:c.A5893G:p.K1965E,SYNE2:NM_182914:exon40:c.A5893G:p.K1965E	rs80046702	.	0.0867052
chr1	77728615	77728615	G	A	exonic	nonsynonymous SNV	USP33	USP33:NM_001377431:exon10:c.C815T:p.T272I,USP33:NM_001377434:exon10:c.C815T:p.T272I,USP33:NM_001377435:exon10:c.C815T:p.T272I,USP33:NM_001377436:exon10:c.C815T:p.T272I,USP33:NM_001377437:exon10:c.C815T:p.T272I,USP33:NM_201624:exon10:c.C815T:p.T272I,USP33:NM_001377430:exon11:c.C908T:p.T303I,USP33:NM_001377432:exon11:c.C908T:p.T303I,USP33:NM_001377433:exon11:c.C908T:p.T303I,USP33:NM_001377438:exon1…	rs143778703	.	0.0867052
chr3	194360935	194360935	C	T	exonic	nonsynonymous SNV	LRRC15	LRRC15:NM_130830:exon2:c.G109A:p.V37M,LRRC15:NM_001135057:exon3:c.G127A:p.V43M	rs76189552	.	0.0867052
chr6	30561923	30561923	C	T	exonic	nonsynonymous SNV	PRR3	PRR3:NM_001077497:exon2:c.C196T:p.R66W,PRR3:NM_025263:exon3:c.C259T:p.R87W	rs75541627	ID=COSV64835489;OCCURENCE=1(haematopoietic_and_lymphoid_tissue)	0.0867052
chr6	30625708	30625708	C	G	exonic	nonsynonymous SNV	MRPS18B	MRPS18B:NM_014046:exon7:c.C688G:p.P230A	rs34315095	.	0.0867052
chr10	97259530	97259530	G	A	exonic	nonsynonymous SNV	ARHGAP19	ARHGAP19:NM_001204300:exon5:c.C712T:p.P238S,ARHGAP19:NM_001256423:exon5:c.C685T:p.P229S,ARHGAP19:NM_032900:exon5:c.C712T:p.P238S	rs61751502	.	0.0867052
chr3	122613249	122613249	A	T	exonic	nonsynonymous SNV	PARP15	PARP15:NM_001113523:exon4:c.A752T:p.N251I	rs144513046	.	0.0867052
chr12	66954	66954	C	G	exonic	nonsynonymous SNV	IQSEC3	IQSEC3:NM_001170738:exon1:c.C72G:p.N24K	rs2650190	ID=COSV58280056;OCCURENCE=2(breast),1(biliary_tract),1(ovary),2(stomach),3(haematopoietic_and_lymphoid_tissue),1(pancreas),1(skin),2(thyroid)	0.0867052
chr18	13734470	13734472	GAA	-	exonic	nonframeshift deletion	RNMT	RNMT:NM_001378134:exon3:c.424_426del:p.E143del,RNMT:NM_001378135:exon3:c.424_426del:p.E143del,RNMT:NM_001308263:exon4:c.424_426del:p.E143del,RNMT:NM_003799:exon4:c.424_426del:p.E143del	rs3831429	.	0.0867052
chr12	52839921	52839921	C	T	exonic	nonsynonymous SNV	KRT78	KRT78:NM_001300814:exon7:c.G781A:p.A261T,KRT78:NM_173352:exon7:c.G1111A:p.A371T	rs145610633	.	0.0867052
chr8	42856374	42856374	T	C	exonic	nonsynonymous SNV	RNF170	RNF170:NM_001160223:exon7:c.A562G:p.M188V,RNF170:NM_001160225:exon7:c.A310G:p.M104V,RNF170:NM_030954:exon7:c.A562G:p.M188V	rs147488061	ID=COSV53567698;OCCURENCE=1(haematopoietic_and_lymphoid_tissue)	0.0867052
chr4	5622643	5622643	C	G	exonic	nonsynonymous SNV	EVC2	EVC2:NM_001166136:exon14:c.G2155C:p.D719H,EVC2:NM_147127:exon14:c.G2395C:p.D799H	rs143491078	.	0.0867052
chr20	62161463	62161463	C	T	exonic	nonsynonymous SNV	SS18L1	SS18L1:NM_198935:exon4:c.C259T:p.P87S	rs114151707	.	0.0867052
chr16	70294889	70294889	G	C	exonic	nonsynonymous SNV	DDX19B	DDX19B:NM_001257172:exon1:c.G44C:p.R15P,DDX19B:NM_001363938:exon1:c.G44C:p.R15P	rs184182106	.	0.0867052
chr15	90361189	90361189	A	G	exonic	nonsynonymous SNV	ZNF774	ZNF774:NM_001004309:exon4:c.A1358G:p.H453R	rs191257274	ID=COSV100586258;OCCURENCE=1(haematopoietic_and_lymphoid_tissue)	0.0867052
chr3	195780891	195780891	-	GTGGATGCCGAGGAAGCGTCGGTGACAGGAAGAGGGGTGGTGTCACCTGTGGATGCTGAGGAAGTGTCGGTGACAGGAAGAGGGGTGGCGTGACCG	exonic	nonframeshift insertion	MUC4	MUC4:NM_018406:exon2:c.10688_10689insCGGTCACGCCACCCCTCTTCCTGTCACCGACACTTCCTCAGCATCCACAGGTGACACCACCCCTCTTCCTGTCACCGACGCTTCCTCGGCATCCAC:p.G3564_Q3565insHATPLPVTDTSSASTGDTTPLPVTDASSASTG,MUC4:NM_001322468:exon13:c.9440_9441insCGGTCACGCCACCCCTCTTCCTGTCACCGACACTTCCTCAGCATCCACAGGTGACACCACCCCTCTTCCTGTCACCGACGCTTCCTCGGCATCCAC:p.V3148_A4615delinsGHATPLPVTDTSSASTGDTTPLPVTDASSASTVTNTSSVSRGHATSLPVTIPSSSSSGHTT…	.	.	0.0724767
chr6	30705236	30705236	A	G	exonic	nonsynonymous SNV	MDC1	MDC1:NM_014641:exon10:c.T3947C:p.M1316T	rs61733213	ID=COSV64529095;OCCURENCE=1(lung)	0.0724767
chr14	104884421	104884421	A	C	exonic	nonsynonymous SNV	CEP170B	CEP170B:NM_015005:exon8:c.A1432C:p.T478P,CEP170B:NM_001112726:exon9:c.A1642C:p.T548P	rs867876630	ID=COSV69023327;OCCURENCE=7(upper_aerodigestive_tract)	0.0724767
chr19	4816615	4816615	T	G	exonic	nonsynonymous SNV	TICAM1	TICAM1:NM_001385679:exon2:c.A1628C:p.Q543P,TICAM1:NM_182919:exon2:c.A1763C:p.Q588P,TICAM1:NM_001385678:exon3:c.A1721C:p.Q574P,TICAM1:NM_001385680:exon3:c.A1121C:p.Q374P	rs199784356	ID=COSV50231976;OCCURENCE=1(lung)	0.0724767
chr15	45119201	45119201	T	C	exonic	nonsynonymous SNV	DUOXA1	DUOXA1:NM_001276265:exon5:c.A802G:p.S268G,DUOXA1:NM_001276268:exon6:c.A802G:p.S268G,DUOXA1:NM_001384349:exon8:c.A802G:p.S268G,DUOXA1:NM_001276264:exon9:c.A937G:p.S313G,DUOXA1:NM_001276266:exon9:c.A937G:p.S313G,DUOXA1:NM_001276267:exon9:c.A802G:p.S268G,DUOXA1:NM_144565:exon9:c.A937G:p.S313G	rs16977686	.	0.0724767
chr19	10092699	10092699	C	T	exonic	nonsynonymous SNV	ANGPTL6	ANGPTL6:NM_001321411:exon6:c.G1303A:p.G435S,ANGPTL6:NM_031917:exon6:c.G1303A:p.G435S	rs150235799	ID=COSV53463279;OCCURENCE=3(haematopoietic_and_lymphoid_tissue)	0.0724767
chr1	24514392	24514392	A	G	exonic	nonsynonymous SNV	RCAN3	RCAN3:NM_001251980:exon1:c.A20G:p.K7R,RCAN3:NM_001251982:exon1:c.A20G:p.K7R,RCAN3:NM_001251985:exon1:c.A20G:p.K7R,RCAN3:NM_001251977:exon2:c.A20G:p.K7R,RCAN3:NM_001251978:exon2:c.A20G:p.K7R,RCAN3:NM_001251979:exon2:c.A20G:p.K7R,RCAN3:NM_001251981:exon2:c.A20G:p.K7R,RCAN3:NM_013441:exon2:c.A20G:p.K7R	rs143770846	.	0.0724767
chr12	6462084	6462084	T	C	exonic	nonsynonymous SNV	TAPBPL	TAPBPL:NM_018009:exon7:c.T1342C:p.C448R,TAPBPL:NM_001351355:exon8:c.T952C:p.C318R	rs139938131	.	0.0724767
chr7	57120813	57120813	T	G	exonic	nonsynonymous SNV	ZNF479	ZNF479:NM_001370129:exon4:c.A602C:p.N201T,ZNF479:NM_033273:exon5:c.A602C:p.N201T	rs548754192	ID=COSV58636284;OCCURENCE=1(large_intestine)	0.0724767
chr12	52572465	52572465	T	A	exonic	nonsynonymous SNV	KRT74	KRT74:NM_175053:exon2:c.A674T:p.D225V	rs73320318	ID=COSV59771323;OCCURENCE=1(lung)	0.0724767
chr2	36598024	36598024	G	C	exonic	nonsynonymous SNV	FEZ2	FEZ2:NM_001042548:exon1:c.C119G:p.A40G,FEZ2:NM_005102:exon1:c.C119G:p.A40G	.	.	0.0724767
chr11	1244522	1244522	A	G	exonic	nonsynonymous SNV	MUC5B	MUC5B:NM_002458:exon31:c.A7642G:p.T2548A	rs774706351	ID=COSV71591749;OCCURENCE=2(biliary_tract),3(haematopoietic_and_lymphoid_tissue),1(soft_tissue),1(skin),2(lung)	0.0620424
chr11	1183333	1183333	G	A	exonic	nonsynonymous SNV	MUC5AC	MUC5AC:NM_001304359:exon31:c.G5188A:p.V1730I	.	.	0.0620424
chr16	28538796	28538796	C	G	exonic	nonsynonymous SNV	NUPR1	NUPR1:NM_001042483:exon1:c.G112C:p.G38R,NUPR1:NM_012385:exon1:c.G112C:p.G38R	rs148600170	ID=COSV105203659;OCCURENCE=1(skin)	0.0620424
chr3	111713905	111713905	T	C	exonic	nonsynonymous SNV	PLCXD2	PLCXD2:NM_001185106:exon3:c.T643C:p.C215R,PLCXD2:NM_153268:exon3:c.T643C:p.C215R	rs76407344	.	0.0384519
