# Supplementary material for: Genetic variations and recurrence in stage III Korean colorectal cancer: Insights from tumor-only mutation analysis
Source: PLoS One. 2025 May 23;20(5):e0323302. doi: 10.1371/journal.pone.0323302 (PMC12101642; doi:10.1371/journal.pone.0323302)
Supplement: S6 Table — (XLSX) [file pone.0323302.s006.xlsx]

## Sheet: Sheet2
Model	Accuracy	AUC	Recall	Prec.	F1	Kappa	MCC
Logistic Regression	0.7103	0.7712	0.65	0.7136	0.6642	0.4128	0.4275
Ridge Classifier	0.7103	0.6	0.6833	0.7083	0.6777	0.4128	0.4245
Linear Discriminant Analysis	0.7019	0.766	0.6833	0.6916	0.6721	0.3973	0.4072
Ada Boost Classifier	0.6942	0.7587	0.7	0.6674	0.6724	0.3881	0.4054
Extra Trees Classifier	0.6936	0.735	0.6033	0.7514	0.6543	0.3825	0.4038
Naive Bayes	0.6853	0.767	0.6533	0.6826	0.6414	0.3658	0.3868
Random Forest Classifier	0.6776	0.7363	0.6333	0.6942	0.6404	0.3504	0.3767
Gradient Boosting Classifier	0.6705	0.7316	0.6533	0.6762	0.6517	0.3388	0.3482
K Neighbors Classifier	0.6628	0.6596	0.5867	0.7299	0.629	0.3228	0.3438
SVM - Linear Kernel	0.6609	0.525	0.6567	0.7172	0.6227	0.3267	0.3778
Extreme Gradient Boosting	0.6449	0.6738	0.6133	0.6393	0.6083	0.2826	0.3034
Decision Tree Classifier	0.6378	0.634	0.58	0.631	0.5978	0.2672	0.2726
Quadratic Discriminant Analysis	0.6295	0.7112	0.5833	0.6511	0.5874	0.256	0.2731
Light Gradient Boosting Machine	0.5538	0.5831	0.4767	0.5476	0.4981	0.0953	0.103
