# Supplementary material for: Genetic variations and recurrence in stage III Korean colorectal cancer: Insights from tumor-only mutation analysis
Source: PLoS One. 2025 May 23;20(5):e0323302. doi: 10.1371/journal.pone.0323302 (PMC12101642; doi:10.1371/journal.pone.0323302)
Supplement: S7 Table — (XLSX) [file pone.0323302.s007.xlsx]

## Sheet: Sheet1
Chr	Start	End	recurrent	nonrecurrent	overall
chr17	79784383	79784383	0.7	0	0.7
chr2	96547492	96547492	0.777778	0	0.777778
chr1	146987977	146987977	0	0	0
chr7	100996823	100996823	0	0	0
chr9	113206517	113206517	0.857143	0	0.857143
chr20	53953523	53953523	0.428571	0	0.428571
chr1	84563394	84563394	1	0	1
chr2	231461806	231461806	0.5	0	0.5
chr19	2248058	2248078	0.833333	0	0.833333
chr19	55613818	55613819	0.833333	0	0.833333
chr5	150896590	150896590	0.833333	0	0.833333
chr17	45115393	45115395	0.5	0	0.428571
chr18	31546166	31546166	0	0	0
chr1	156912539	156912539	0.833333	0	0.833333
chr3	126068138	126068138	0	0	0
chr8	12138282	12138282	0	0	0
chr1	45804049	45804049	0.8	0	0.8
chr3	10039727	10039727	0.6	0	0.6
chr5	119149543	119149543	0.6	0	0.6
chr6	29943321	29943321	0.833333	0	0.833333
chr6	29943542	29943542	0	0	0
chr6	29943543	29943543	0.6	0	0.5
chr11	1244025	1244025	0.8	1	0.833333
chr13	25170698	25170698	0.6	0	0.6
chr19	50309775	50309776	0.6	0	0.6
chr6	30071361	30071361	0	0	0
chr6	30163934	30163934	1	0	1
chr6	30660090	30660090	0.833333	0	0.833333
chrX	16743816	16743816	0	0	0
chr2	166903484	166903484	1	0	0.833333
chr17	44005715	44005715	0.8	0	0.8
chr17	55751132	55751132	0.8	1	0.833333
chr15	70668640	70668640	0.6	0	0.6
chr17	62688862	62688862	1	0	1
chr19	54574075	54574075	0.4	0	0.285714
chr2	95482569	95482569	1	0	1
chr16	2119352	2119352	0.6	0	0.6
chr16	76467370	76467370	0.2	0	0.2
chr19	55342811	55342811	0	0	0
chrX	149933716	149933716	0.6	0	0.6
chr2	10662978	10662978	1	0	1
chr1	26892513	26892513	0.4	0	0.4
chr1	149784147	149784147	0.4	0	0.4
chr11	6431359	6431359	0.8	0	0.8
chr20	45000494	45000494	0.5	0	0.5
chr11	19149309	19149309	0	0	0
chr19	11868439	11868439	0	0	0
chr9	136993784	136993784	0	0	0
chr7	100999295	100999295	0.4	0	0.333333
chr20	52084784	52084784	0.7	1	0.75
chrX	24364313	24364336	0	0	0
chr9	33796801	33796801	0.555556	0.5	0.545455
chr17	40363085	40363087	0	0	0
chr1	12893329	12893329	0	0	0
chr14	91273322	91273322	0.3	0	0.272727
chr9	33797831	33797831	0	0	0
chr8	143803499	143803499	0	0	0
chr15	61868675	61868675	0	0	0
chr7	142773456	142773456	0.875	0	0.777778
chr9	39078875	39078875	0.75	0.666667	0.727273
chrX	103377474	103377474	0.666667	0.333333	0.583333
chr14	64782348	64782348	0.0714286	0	0.05
chr2	99170546	99170546	0.857143	1	0.875
chr2	178734746	178734746	0	0	0
chr4	78870983	78870985	0	0	0
chr8	143859072	143859072	0.428571	1	0.5
chr17	7848541	7848543	0.714286	0	0.625
chr17	18121606	18121606	0.714286	0	0.625
chr9	41924078	41924078	0	0	0
chr16	786081	786081	0.714286	1	0.75
chr19	13208878	13208880	0.714286	1	0.75
chr17	67826151	67826153	0.0909091	0	0.0588235
chr17	10457537	10457537	0	0	0
chr19	32649746	32649746	0	0	0
chr1	226223871	226223871	0	0	0
chr5	39119038	39119038	0	0	0
chr17	7884894	7884896	0	0	0
chr18	36031099	36031099	0.5	1	0.642857
chr6	143942395	143942395	0.6	0.666667	0.615385
chr16	3254463	3254463	0.8	0.75	0.785714
chr3	15571771	15571771	0.0666667	0	0.04
chr4	1816898	1816898	0	0.0666667	0.0238095
chr1	149079180	149079180	0	0	0
chr2	97211732	97211733	0	0	0
chr16	88430123	88430123	0.333333	0	0.230769
chr14	64074105	64074105	0.888889	0.666667	0.833333
chr19	40214003	40214003	0.583333	1	0.666667
chr15	65411287	65411287	0	0	0
chr7	151141916	151141916	0	0	0
chr10	13656923	13656923	0.733333	0.75	0.736842
chr1	37891406	37891406	0.6	0.75	0.631579
chr6	31271330	31271330	0	0	0
chr6	31625592	31625592	1	0.8	0.9375
chr2	186646739	186646739	0.727273	0.5	0.666667
chr19	1827022	1827024	0	0.0238095	0.00892857
chr16	86510605	86510607	0	0	0
chr6	31356301	31356301	0	0	0
chr22	28679629	28679629	0.181818	0	0.142857
chr17	40818912	40818914	0	0	0
chr19	49022974	49022974	0	0	0
chr1	16760156	16760156	0	0	0
chr7	142772154	142772154	0	0	0
chr17	7847826	7847826	0	0	0
chr4	9268602	9268602	0	0	0
chr7	100884419	100884421	0	0	0
chr6	32522149	32522149	0.15	0.0769231	0.121212
chr21	44592357	44592357	0	0	0
chr6	32641522	32641522	0.0416667	0.0909091	0.0571429
chr6	32641519	32641519	0.0416667	0.0909091	0.0571429
chr11	134208953	134208953	0	0	0
chr6	32641500	32641501	0.0434783	0.0833333	0.0571429
chr17	41105831	41105831	0	0	0
chr8	142542402	142542402	0	0	0
chr14	103521994	103521994	0	0	0
chr8	142542421	142542421	0	0	0
chr2	210315042	210315042	0	0	0
chrX	153804647	153804647	0	0	0
chr7	105614355	105614357	0	0	0
chr11	126267174	126267174	0	0	0
chr15	84240147	84240147	0	0.0555556	0.037037
chr1	152214223	152214223	0	0	0
chr9	77922196	77922196	0	0	0
chr14	103522007	103522007	0	0	0
chr19	54595789	54595789	0	0	0
chr19	4818283	4818283	0.8	0.583333	0.647059
chr15	23440323	23440329	0	0	0
chr1	201386873	201386873	1	0.692308	0.764706
chr6	2970757	2970757	0	0.0487805	0.0350877
chr19	36892351	36892351	1	0.642857	0.705882
chr4	41745973	41745987	1	0.545455	0.642857
chr19	1108305	1108305	0	0	0
chr1	154869723	154869723	1	0.8	0.833333
chr10	17111024	17111024	1	0.555556	0.666667
chr19	1108311	1108311	0.5	0.5	0.5
chr1	74463486	74463486	1	0.555556	0.636364
chr12	99655173	99655173	1	0.444444	0.545455
chr2	99018285	99018285	0	0	0
chr12	113154501	113154501	1	0.8	0.833333
chr9	34635682	34635682	0.5	0.777778	0.727273
chr12	6643610	6643610	0.4	0.2	0.25
chr17	15438015	15438015	0.5	0.666667	0.636364
chr2	74465163	74465163	1	0.6	0.692308
chr11	1244642	1244642	0.0833333	0	0.0238095
chr5	38493772	38493772	0.5	0.785714	0.75
chr10	98209718	98209718	0.5	0.615385	0.6
chr19	17455668	17455668	1	0.571429	0.625
chr1	196743490	196743490	0	0.571429	0.5
chr1	196743496	196743496	0	0.285714	0.25
chr11	376515	376519	0	0.285714	0.25
chr3	124796651	124796651	1	1	1
chr3	124796799	124796799	1	0.714286	0.75
chr12	124336867	124336867	1	0.714286	0.75
chr12	124336870	124336870	1	1	1
chr7	127584363	127584363	1	0.75	0.777778
chr7	127584922	127584922	0.5	0.714286	0.666667
chr16	4752422	4752422	0.5	0.714286	0.666667
chr11	59212337	59212337	0	0.125	0.111111
chr4	112431526	112431526	1	0.25	0.333333
chr18	6890539	6890539	1	0.875	0.888889
chr11	7695615	7695615	1	0.875	0.888889
chr11	7695710	7695710	0	0	0
chr12	8047962	8047964	0	0	0
chr19	48874167	48874167	0	0	0
chr11	376510	376510	0	0	0
chr12	132144072	132144074	0	0	0
chr1	206685271	206685271	1	0.8	0.833333
chr9	128720441	128720441	0.5	0.8	0.75
chr14	104940990	104940990	0.5	0.8	0.75
chr14	104953212	104953212	1	0.625	0.666667
chr14	104953273	104953273	1	0.5	0.555556
chr21	44592351	44592351	0	0	0
chr21	44592352	44592352	0	0	0
chr5	13718909	13718909	0	0	0
chr19	9414321	9414321	1	0.777778	0.8
chr7	117664780	117664780	0	0.7	0.636364
chr19	49149631	49149631	1	0.5	0.555556
chr6	33199368	33199368	0	0	0
chr14	77027513	77027513	0	0.111111	0.1
chr22	24321669	24321669	1	0.4	0.454545
chr12	7793044	7793044	0	0.666667	0.6
chr12	77029839	77029839	1	0.5	0.545455
chr8	11331413	11331413	0	0.0625	0.047619
chr1	206685275	206685275	1	0.5	0.571429
chr1	215647671	215647671	0	0	0
chr7	144366375	144366375	0	0.833333	0.833333
chr1	144423164	144423164	0	0.8	0.8
chr3	113604951	113604951	0	0.6	0.6
chr5	157162890	157162890	0	0	0
chr15	93002203	93002203	0	0	0
chr6	97064721	97064721	0	0.4	0.4
chr8	64581463	64581463	0	0.833333	0.833333
chr14	64024964	64024964	0	0.6	0.6
chr1	77728615	77728615	0	0.2	0.2
chr3	194360935	194360935	0	0.6	0.6
chr6	30561923	30561923	0	0.6	0.6
chr6	30625708	30625708	0	0.2	0.2
chr10	97259530	97259530	0	0.6	0.6
chr3	122613249	122613249	0	0.8	0.8
chr12	66954	66954	0	0.6	0.6
chr18	13734470	13734472	0	1	1
chr12	52839921	52839921	0	0.8	0.8
chr8	42856374	42856374	0	0.8	0.8
chr4	5622643	5622643	0	0.5	0.428571
chr20	62161463	62161463	0	0.4	0.4
chr16	70294889	70294889	0.2	0	0.0666667
chr15	90361189	90361189	0	0	0
chr3	195780891	195780891	1	0.5	0.571429
chr6	30705236	30705236	0	0	0
chr14	104884421	104884421	0	0.333333	0.333333
chr19	4816615	4816615	0	0	0
chr15	45119201	45119201	0	1	1
chr19	10092699	10092699	0	0.666667	0.666667
chr1	24514392	24514392	0	0.666667	0.666667
chr12	6462084	6462084	0	0.5	0.5
chr7	57120813	57120813	0	0.5	0.5
chr12	52572465	52572465	0	0.5	0.5
chr2	36598024	36598024	0	0	0
chr11	1244522	1244522	0	0.285714	0.285714
chr11	1183333	1183333	0	0	0
chr16	28538796	28538796	0	0.714286	0.714286
chr3	111713905	111713905	1	0.5	0.538462
					100
